# Supplementary material for: Computational prediction of drug response in short QT syndrome type 1 based on measurements of compound effect in stem cell-derived cardiomyocytes
Source: PLoS Comput Biol. 2021 Feb 16;17(2):e1008089. doi: 10.1371/journal.pcbi.1008089 (PMC7909705; doi:10.1371/journal.pcbi.1008089)
Supplement: S1 Code — (ZIP) [file pcbi.1008089.s003.zip]

Archive with 18 entries (18 files):
- base_model_init_parameters_IM.m
- __MACOSX/._base_model_init_parameters_IM.m
- base_model_init_parameters_M.m
- __MACOSX/._base_model_init_parameters_M.m
- base_model_init_states_IM_sqt.m
- __MACOSX/._base_model_init_states_IM_sqt.m
- base_model_init_states_IM.m
- __MACOSX/._base_model_init_states_IM.m
- base_model_init_states_M_sqt.m
- __MACOSX/._base_model_init_states_M_sqt.m
- base_model_init_states_M.m
- __MACOSX/._base_model_init_states_M.m
- base_model_rhs.m
- __MACOSX/._base_model_rhs.m
- README.txt
- __MACOSX/._README.txt
- run_base_model.m
- __MACOSX/._run_base_model.m
