# Supplementary material for: Computational prediction of drug response in short QT syndrome type 1 based on measurements of compound effect in stem cell-derived cardiomyocytes
Source: PLoS Comput Biol. 2021 Feb 16;17(2):e1008089. doi: 10.1371/journal.pcbi.1008089 (PMC7909705; doi:10.1371/journal.pcbi.1008089)
Supplement: S1 Code — (ZIP) [file pcbi.1008089.s003.zip › base_model_init_states_M.m]

function [states, varargout] = base_model_init_states_M()
  % % Default initial conditions for the WT adult base model from:
  % % KH Jaeger, S Wall, A Tveito. "Computational prediction of drug 
  % % response in short QT syndrome type 1 based on measurements of 
  % % compound effect in stem cell-derived cardiomyocytes", 
  % % PLoS Computational Biology, 2021
  % % ----------------------------------------------
  % %
  % % states = base_model_init_states_M();
  % % [states, states_names] = base_model_init_states_M();

  % --- Default initial state values --- 
  states = zeros(25, 1);

    % --- I_Na ---
  states(1) = 0.00353657752714; % m;
  states(2) = 0.64525747952400; % j;

  % --- I_NaL ---
  states(3) = 0.00042212935785; % mL;
  states(4) = 0.29462568824533; % hL;

  % --- I_Kr ---
  states(5) = 0.00401507190795; % Xr1;
  states(6) = 0.63805475363756; % Xr2;

  % --- I_Ks ---
  states(7) = 0.00377747978069; % x_Ks;

  % --- I_to ---
  states(8) = 0.90195376442684; % q;
  states(9) = 0.00385468810535; % r;

  % --- I_CaL ---
  states(10) = 0.00000273836811; % d;
  states(11) = 0.99536181734364; % f;
  states(12) = 0.01469381931249; % f_Ca;

  % --- I_f ---
  states(13) = 0.19490974472897; % xf;

  % --- RyRs ---
  states(14) = 0.99999492750015; % r_RyR;

  % --- Ca Concentrations ---
  states(15) = 0.57291268918082; % cn;
  states(16) = 0.00009038334754; % cc;
  states(17) = 0.00009916767397; % cd;
  states(18) = 0.00010822360025; % csl;
  states(19) = 0.57259613333045; % cs;

  % --- Ca Buffer Concentrations ---
  states(20) = 0.00754819258180; % bc;
  states(21) = 0.01178508662532; % bd;
  states(22) = 12.64530151999523; % bs;
  states(23) = 0.06058892986801; % bsl;

  % --- Membrane potential ---
  states(24) = -81.84888402229741; % V_m;
  
  % --- Sodium concentration ---
  states(25) = 8.74974645701590; % Na_i

  if nargout == 2

    % --- State names --- 
    state_names = cell(25, 1);

    % --- I_Na ---
    state_names{1} = 'm';
    state_names{2} = 'j';

    % --- I_NaL ---
    state_names{3} = 'mL';
    state_names{4} = 'hL';

    % --- I_Kr ---
    state_names{5} = 'Xr1';
    state_names{6} = 'Xr2';

    % --- I_Ks ---
    state_names{7} = 'x_Ks';

    % --- I_to ---
    state_names{8} = 'q';
    state_names{9} = 'r';

    % --- I_CaL ---
    state_names{10} = 'd';
    state_names{11} = 'f';
    state_names{12} = 'f_Ca';

    % --- I_f ---
    state_names{13} = 'xf';

    % --- RyRs ---
    state_names{14} = 'r_RyR';

    % --- Ca Concentrations ---
    state_names{15} = 'cn';
    state_names{16} = 'cc';
    state_names{17} = 'cd';
    state_names{18} = 'csl';
    state_names{19} = 'cs';

    % --- Ca Buffer Concentrations ---
    state_names{20} = 'bc';
    state_names{21} = 'bd';
    state_names{22} = 'bs';
    state_names{23} = 'bsl';

    % --- Membrane potential ---
    state_names{24} = 'V_m';
    
    % --- Sodium concentration ---
    state_names{25} = 'Na_i';

    varargout(1) = {state_names};
  end
end
