# Supplementary material for: Computational prediction of drug response in short QT syndrome type 1 based on measurements of compound effect in stem cell-derived cardiomyocytes
Source: PLoS Comput Biol. 2021 Feb 16;17(2):e1008089. doi: 10.1371/journal.pcbi.1008089 (PMC7909705; doi:10.1371/journal.pcbi.1008089)
Supplement: S1 Code — (ZIP) [file pcbi.1008089.s003.zip › base_model_rhs.m]

function [values] = base_model_rhs(t, states, parameters)
  % % Compute the right hand side of the base model ODE from:
  % % KH Jaeger, S Wall, A Tveito. "Computational prediction of drug 
  % % response in short QT syndrome type 1 based on measurements of 
  % % compound effect in stem cell-derived cardiomyocytes", 
  % % PLoS Computational Biology, 2021

  % Assign states
  if length(states)~=25
    error('Expected the states array to be of size 25.');
  end
  m=states(1); j=states(2); mL=states(3); hL=states(4); Xr1=states(5);...
    Xr2=states(6); x_Ks=states(7); q=states(8); r=states(9); d=states(10);...
    f=states(11); f_Ca=states(12); xf=states(13); r_RyR=states(14);...
    cn=states(15); cc=states(16); cd=states(17); csl=states(18);...
    cs=states(19); bc=states(20); bd=states(21); bs=states(22);...
    bsl=states(23); V_m=states(24); Na_i=states(25);

  % Assign parameters
  if length(parameters)~=69
    error('Expected the parameters array to be of size 69.');
  end
  g_Na=parameters(1); g_NaL=parameters(2); K_Ke=parameters(3);
  K_NaK_Nai=parameters(4); g_NaK=parameters(5); g_Ks=parameters(6);
  pNaK=parameters(7); g_Kr=parameters(8); SQT1=parameters(9);
  g_to=parameters(10); g_K1=parameters(11); g_bCl=parameters(12);
  g_CaL=parameters(13); K_act=parameters(14); K_Cai=parameters(15);
  K_Cae=parameters(16); K_Nai=parameters(17); K_Nae=parameters(18);
  g_NaCa=parameters(19); ksat=parameters(20); nu=parameters(21);
  K_pCa=parameters(22); g_pCa=parameters(23); g_bCa=parameters(24);
  E_f=parameters(25); g_f=parameters(26); Na_e=parameters(27);
  K_i=parameters(28); K_e=parameters(29); ce=parameters(30);
  K_RyR=parameters(31); alpha_RyR=parameters(32); beta_RyR=parameters(33);
  eta_RyR=parameters(34); gamma_RyR=parameters(35); Vc=parameters(36);
  Vd=parameters(37); Vn=parameters(38); Vs=parameters(39);
  Vsl=parameters(40); J_SERCA_bar=parameters(41); K_c=parameters(42);
  K_n=parameters(43); B_tot_c=parameters(44); B_tot_d=parameters(45);
  B_tot_s=parameters(46); B_tot_sl=parameters(47); k_off_c=parameters(48);
  k_off_d=parameters(49); k_off_s=parameters(50); k_off_sl=parameters(51);
  k_on_c=parameters(52); k_on_d=parameters(53); k_on_s=parameters(54);
  k_on_sl=parameters(55); alpha_d_c=parameters(56); alpha_n_s=parameters(57);
  alpha_sl_c=parameters(58); Cli=parameters(59);
  Cl_e=parameters(60); Cm=parameters(61); Frdy=parameters(62); R=parameters(63);
  Temp=parameters(64); chi=parameters(65); stim_amplitude=parameters(66);
  stim_duration=parameters(67); stim_period=parameters(68); stim_start=parameters(69);

  % Init return args
  values = zeros(25, 1);

  % Define Q10 coefficients
  Q10Na = 2;
  Q10NaL = 2.2;
  Q10to = 2.0;
  Q10Kr_act = 4.55;
  Q10Kr_inact = 3.08;
  Q10Ks = 2.0;
  Q10f = 4.5;
  Q10CaL = 1.8;
  Q10NaCa = 1.6;
  Q10pCa = 2.35;
  Q10NaK = 1.6;
  Q10K_Nai = 1.5;
  Q10SERCA = 2.6;
 

  % Expressions for the Reversal potentials component
  FoRT = Frdy/(R*Temp);
  ena = log(Na_e/Na_i)/FoRT;
  ek = log(K_e/K_i)/FoRT;
  eca_sl = log(ce/csl)/(2*FoRT);
  ecl = log(Cli/Cl_e)/FoRT;
  Qpow = -31 + Temp/10;

  % Expressions for the I_Na component
  mss = (1 + exp(-19/3 - V_m/9))^(-2);
  taum = (0.06*exp(-(-5/51 + V_m/51)^2) + 0.13*exp(-(23/8 + V_m/16)^2))/(Q10Na^Qpow);
  aj = ((V_m >= -40)*(0) + ~(V_m >= -40)*((38 + V_m)*(-25000.0*exp(0.2*V_m) -...
    7e-06*exp(-0.04*V_m))/(1 + 19623624323.7*exp(0.3*V_m))));
  bj = ((V_m >= -40)*(0.6*exp(0.09*V_m)/(1 + exp(-40 - V_m))) + ~(V_m >=...
    -40)*(0.02*exp(-0.01*V_m)/(1 + 0.00369786371648*exp(-0.14*V_m))));
  tauj = 1/((aj + bj)*(Q10Na^Qpow));
  jss = (1 + exp(72/7 + V_m/7))^(-2);
  values(1) = (-m + mss)/taum;
  values(2) = (-j + jss)/tauj;
  I_Na = g_Na*m^3*(-ena + V_m)*j;

  % Expressions for the I_NaL component
  mLss = 1.0/(1 + exp(-43/5 - V_m/5));
  tm = 1.0/((8.6*exp(-77/6 - V_m/6) + 6.8*exp(12/35 + V_m/35)));
  tmL = tm/(Q10NaL^Qpow);
  values(3) = (-mL + mLss)/tmL;
  hLss = 1.0/(1 + 124658.506952*exp(0.133333333333*V_m));
  thL = 200/(Q10NaL^Qpow);
  values(4) = (-hL + hLss)/thL;
  I_NaL = g_NaL*(-ena + V_m)*hL*mL;

  % Expressions for the I_NaK component
  sigma = -1/7 + exp(Na_e/67)/7;
  fNaK = 1.0/(1 + 0.12*exp(-0.1*FoRT*V_m) + 0.037*exp(-FoRT*V_m)*sigma);
  I_NaK = (Q10NaK^Qpow)*K_e*g_NaK*fNaK/((1 + (Q10K_Nai^Qpow*K_NaK_Nai)^4/Na_i^4)*(K_Ke + K_e));

  % Expressions for the I_Kr component
  Xr1_inf = 1.0/(1.0 + exp(-(V_m-2.7)/15.3));
  alpha_Xr1 = 450.0/(1.0 + 0.0111089965382*exp(-0.1*V_m));
  beta_Xr1 = 6.0/(1.0 + 13.5813245226*exp(0.0869565217391*V_m));
  tau_Xr1 = alpha_Xr1*beta_Xr1/(Q10Kr_act^Qpow);
  values(5) = (-Xr1 + Xr1_inf)/tau_Xr1;
  if SQT1
    Xr2_infinity = 1.0/(1.0 + exp((V_m+70-62)/(20.9*1.85)));
  else
    Xr2_infinity = 1.0/(1.0 + exp((V_m+70)/20.9));
  end
  alpha_Xr2 = 3.0/(1.0 + exp(-(V_m+60)/20));
  beta_Xr2 = 1.12/(1.0 + exp((V_m-60)/20));
  tau_Xr2 = alpha_Xr2*beta_Xr2/(Q10Kr_inact^Qpow);
  values(6) = (-Xr2 + Xr2_infinity)/tau_Xr2;
  I_Kr = 0.430331482912*g_Kr*sqrt(K_e)*(-ek + V_m)*Xr1*Xr2;

  % Expressions for the I_Ks component
  eks = log((K_e + Na_e*pNaK)/(K_i + Na_i*pNaK))/FoRT;
  xsss = 1.0/(1 + 0.76228973079*exp(-V_m/14));
  tauxs = 990/((1 + 0.842460441617*exp(-V_m/14))*(Q10Ks^Qpow));
  values(7) = (-x_Ks + xsss)/tauxs;
  I_Ks = g_Ks*x_Ks^2*(-eks + V_m);

  % Expressions for the I_to component
  q_inf = 1.0/(1.0 + 58.9637634804*exp(0.0769230769231*V_m));
  tau_q = (6 + 39/(0.0168716780457*exp(-0.08*V_m) + 6.46648051673*exp(0.1*V_m)))/(Q10to^Qpow);
  values(8) = (-q + q_inf)/tau_q;
  r_inf = 1.0/(1.0 + 3.28489055021*exp(-0.0533333333333*V_m));
  tau_r = (2.75 + 14.4/(0.0207698622486*exp(-0.12*V_m) +...
    15.7194688773*exp(0.09*V_m)))/(Q10to^Qpow);
  values(9) = (-r + r_inf)/tau_r;
  I_to = g_to*(-ek + V_m)*q*r;

  % Expressions for the I_K1 component
  aK1 = 1.0/(1 + 7.50455791508e-06*exp(0.2*V_m - 0.2*ek));
  bK1 = (0.745912348821*exp(0.08*V_m - 0.08*ek) +...
    3.32464030033e-16*exp(0.06*V_m - 0.06*ek))/(1 +...
    0.0820849986239*exp(0.5*ek - 0.5*V_m));
  K1ss = aK1/(aK1 + bK1);
  I_K1 = 0.430331482912*g_K1*sqrt(K_e)*(-ek + V_m)*K1ss;

  % Expressions for the I_bCl component
  I_bCl = g_bCl*(-ecl + V_m);

  % Expressions for the I_CaL component
  fss = 1.0/(1 + exp(35/9 + V_m/9)) + 0.6/(1 + exp(5/2 - V_m/20));
  dss = 1.0/(1 + exp(-5/6 - V_m/6));
  taud = (1 - exp(-5/6 - V_m/6))*dss/(0.175 + 0.035*V_m);
  tauf = 1.0/(0.02 + 0.02*exp(-(0.493 + 0.034*V_m)^2));
  values(10) = (-d + dss)/taud;
  values(11) = (-f + fss)/tauf;
  values(12) = -0.012*f_Ca + 1.7*(1 - f_Ca)*cd;
  ibarca_j = 4*Frdy*g_CaL*(-0.34*ce + 0.34*cd*exp(2*FoRT*V_m))*FoRT*V_m/(-1 +...
    exp(2*FoRT*V_m));
  I_CaL = Q10CaL^Qpow*(1 - f_Ca)*d*f*ibarca_j;

  % Expressions for the I_NaCa component
  Ka_sl = 1.0/(1 + K_act^2/csl^2);
  s1_sl = ce*Na_i^3*exp(nu*FoRT*V_m);
  s2_sl = Na_e^3*csl*exp((-1 + nu)*FoRT*V_m);
  s3_sl = K_Cae*Na_i^3 + ce*Na_i^3 + Na_e^3*csl + K_Cai*Na_e^3*(1 +...
    Na_i^3/K_Nai^3) + K_Nae^3*(1 + csl/K_Cai)*csl;
  I_NaCa = g_NaCa*Q10NaCa^Qpow*(-s2_sl + s1_sl)*Ka_sl/((1 +...
    ksat*exp((-1 + nu)*FoRT*V_m))*s3_sl);

  % Expressions for the I_pCa component
  I_pCa = g_pCa*Q10pCa^Qpow*csl^2/(K_pCa^2 + csl^2);

  % Expressions for the I_bCa component
  I_bCa = g_bCa*(-eca_sl + V_m);

  % Expressions for the I_f component
  xf_inf = 1.0/(1 + exp(78/5 + V_m/5));
  tau_xf = 1900/((1 + exp(3/2 + V_m/10))*(Q10f^Qpow));
  values(13) = (-xf + xf_inf)/tau_xf;
  I_f = g_f*(-E_f + V_m)*xf;

  % Expressions for the Ca Fluxes component
  J_CaL = -Cm*chi*I_CaL/(2*Frdy);
  J_pCa = -Cm*chi*I_pCa/(2*Frdy);
  J_bCa = -Cm*chi*I_bCa/(2*Frdy);
  J_NaCa = Cm*chi*I_NaCa/Frdy;
  J_e_sl = J_NaCa + J_bCa + J_pCa;
  J_SERCA = J_SERCA_bar*Q10SERCA^Qpow*(cc^2/K_c^2 - cn^2/K_n^2)/(1 + cc^2/K_c^2 +...
    cn^2/K_n^2);
  J_n_s = alpha_n_s*(-cs + cn);
  J_sl_c = alpha_sl_c*(-cc + csl);
  J_d_c = alpha_d_c*(-cc + cd);

  % Expressions for the RyRs component
  p = 1.0/(1 + K_RyR^3/cd^3);
  J_RyR_active = alpha_RyR*(-csl + cs)*p*r_RyR;
  J_leak = alpha_RyR*gamma_RyR*(-csl + cs);
  values(14) = eta_RyR*(1 - r_RyR)/p -...
    J_RyR_active/(beta_RyR);
  J_RyR = J_RyR_active + J_leak;
  
  % Expressions for the Ca Buffers component
  J_c_b = Vc*(-k_off_c*bc + k_on_c*(-bc + B_tot_c)*cc);
  J_d_b = Vd*(-k_off_d*bd + k_on_d*(-bd + B_tot_d)*cd);
  J_s_b = Vs*(-k_off_s*bs + k_on_s*(-bs + B_tot_s)*cs);
  J_sl_b = Vsl*(-k_off_sl*bsl + k_on_sl*(-bsl + B_tot_sl)*csl);

  % Expressions for the Ca Concentrations component
  values(15) = (-J_n_s + J_SERCA)/Vn;
  values(16) = (-J_SERCA - J_c_b + J_d_c + J_sl_c)/Vc;
  values(17) = (-J_d_b - J_d_c + J_CaL)/Vd;
  values(18) = (-J_sl_b - J_sl_c + J_RyR + J_e_sl)/Vsl;
  values(19) = (-J_RyR - J_s_b + J_n_s)/Vs;

  % Expressions for the Ca Buffer Concentrations component
  values(20) = J_c_b/Vc;
  values(21) = J_d_b/Vd;
  values(22) = J_s_b/Vs;
  values(23) = J_sl_b/Vsl;

  % Expressions for the Membrane potential component
  i_Stim = ((V_m < -40)*(1) + ~(V_m < -40)*(0))*((t -...
    stim_period*floor(t/stim_period) <= stim_duration + stim_start & t -...
    stim_period*floor(t/stim_period) >= stim_start)*(-stim_amplitude) + ~(t -...
    stim_period*floor(t/stim_period) <= stim_duration + stim_start & t -...
    stim_period*floor(t/stim_period) >= stim_start)*(0));
  I_tot = I_CaL + I_K1 + I_Kr + I_Ks + I_Na + I_NaCa + I_NaK + I_NaL + I_bCa...
    + I_bCl + I_f + I_pCa + I_to;
  values(24) = -I_tot - i_Stim;
  
  % Sodium concentration
  I_Na_tot = 3*I_NaK + 3*I_NaCa + I_Na + I_NaL + 0.3293*I_f;
  J_Na = -Cm*chi*I_Na_tot/Frdy;
  values(25) = J_Na;
end
