# Supplementary material for: Computational prediction of drug response in short QT syndrome type 1 based on measurements of compound effect in stem cell-derived cardiomyocytes
Source: PLoS Comput Biol. 2021 Feb 16;17(2):e1008089. doi: 10.1371/journal.pcbi.1008089 (PMC7909705; doi:10.1371/journal.pcbi.1008089)
Supplement: S1 Code — (ZIP) [file pcbi.1008089.s003.zip › README.txt]

Base model from: KH Jæger, S Wall, A Tveito. "Computational prediction of drug response in short QT syndrome type 1 based on measurements of compound effect in stem cell-derived cardiomyocytes", PLoS Computational Biology, 2021.

Files:

run_base_model.m:                Example script for running a simulation of the model.

base_model_rhs.m:                Right-hand side equations of the base model.

base_model_init_parameters_IM.m: Default parameter values of the hiPSC-CM versions of 
                                 the base model. If parameters(9) = 0, we consider the
                                 WT case, and if parameters(9) = 1, we consider the SQT1 
                                 case.

base_model_init_parameters_M.m:  Default parameter values of the adult versions of 
                                 the base model. If parameters(9) = 0, we consider the
                                 WT case, and if parameters(9) = 1, we consider the SQT1
                                 case.

base_model_init_states_IM.m:     Default initial conditions for the WT hiPSC-CM version of 
                                 the base model.

base_model_init_states_IM_sqt.m: Default initial conditions for the SQT1 hiPSC-CM version 
                                 of the base model.
                   
base_model_init_states_M.m:      Default initial conditions for the WT adult version of 
                                 the base model.

base_model_init_states_M_sqt.m:  Default initial conditions for the SQT1 adult version 
                                 of the base model.
