# Supplementary material for: Computational prediction of drug response in short QT syndrome type 1 based on measurements of compound effect in stem cell-derived cardiomyocytes
Source: PLoS Comput Biol. 2021 Feb 16;17(2):e1008089. doi: 10.1371/journal.pcbi.1008089 (PMC7909705; doi:10.1371/journal.pcbi.1008089)
Supplement: S1 Code — (ZIP) [file pcbi.1008089.s003.zip › run_base_model.m]

% Run an example simulation of the base model from
% KH Jaeger, S Wall, A Tveito. "Computational prediction of drug response in 
% short QT syndrome type 1 based on measurements of compound effect in 
% stem cell-derived cardiomyocytes", PLoS Computational Biology, 2021.

Tstop = 600;  % simulation time

%% WT hiPSC-CM case
% Set up model parameters
[param_WT_IM, param_names] = base_model_init_parameters_IM();

% Set up initial conditions
[states_WT_IM, state_names] = base_model_init_states_IM();
V_idx = find(strcmp(state_names, 'V_m'));

% Run a simulation
options = odeset('MaxStep', 0.2);
[T_WT_IM, Y_WT_IM] = ode15s(@base_model_rhs, [0, Tstop], states_WT_IM, options, param_WT_IM);
V_WT_IM = Y_WT_IM(:, V_idx);

%% SQT1 hiPSC-CM case
% Set up model parameters
param_SQT_IM = param_WT_IM;
SQT_idx = find(strcmp(param_names, 'SQT1'));
param_SQT_IM(SQT_idx) = 1;

% Set up initial conditions
states_SQT_IM = base_model_init_states_IM_sqt();

% Run a simulation
[T_SQT_IM, Y_SQT_IM] = ode15s(@base_model_rhs, [0, Tstop], states_SQT_IM, options, param_SQT_IM);
V_SQT_IM = Y_SQT_IM(:, V_idx);

%% WT adult case
% Set up model parameters
param_WT_M = base_model_init_parameters_M();

% Set up initial conditions
states_WT_M = base_model_init_states_M();

% Run a simulation
[T_WT_M, Y_WT_M] = ode15s(@base_model_rhs, [0, Tstop], states_WT_M, options, param_WT_M);
V_WT_M = Y_WT_M(:, V_idx);

%% SQT1 adult case
% Set up model parameters
param_SQT_M = param_WT_M;
param_SQT_M(SQT_idx) = 1;

% Set up initial conditions
states_SQT_M = base_model_init_states_M_sqt();

% Run a simulation
[T_SQT_M, Y_SQT_M] = ode15s(@base_model_rhs, [0, Tstop], states_SQT_M, options, param_SQT_M);
V_SQT_M = Y_SQT_M(:, V_idx);

%% Plot the action potential
figure('Units','centimeters', 'Position', [5 10 30 10], ...
    'PaperPositionMode', 'auto', 'PaperUnits', 'centimeters', ...
    'PaperSize', [30, 10]);

subplot(1,2,1)
plot(T_WT_IM, V_WT_IM, T_SQT_IM, V_SQT_IM, 'linewidth', 2)
set(gca, 'fontsize', 16)
ylabel('V (mV)')
xlabel('t (ms)')
title('hiPSC-CM')

subplot(1,2,2)
plot(T_WT_M, V_WT_M, T_SQT_M, V_SQT_M, 'linewidth', 2)
set(gca, 'fontsize', 16)
xlabel('t (ms)')
title('Adult')
legend('WT', 'SQT1')
