# Supplementary material for: Computational prediction of drug response in short QT syndrome type 1 based on measurements of compound effect in stem cell-derived cardiomyocytes
Source: PLoS Comput Biol. 2021 Feb 16;17(2):e1008089. doi: 10.1371/journal.pcbi.1008089 (PMC7909705; doi:10.1371/journal.pcbi.1008089)
Supplement: S1 Data — Excel spreadsheet containing the underlying numerical data of Figs 5, 6, 7, 8, 9, 10 and 11. (XLSX) [file pcbi.1008089.s004.xlsx]

## Sheet: Figure 5
Figure 5: Representation of the SQT1 mutation N588K in the IKr model
				Steady state IKr											IKr inactivation
v (WT, model)	I/I(0) (WT, model)	v (WT, data)	I/I(0) (WT, data)		v (SQT1, model)	I/I(0) (SQT1, model)	v (SQT1, data)	I/I(0) (SQT1, data)			v (WT, model)	I/max(I) (WT, model)	v (WT, data)	I/max(I) (WT, data)		v (SQT1, model)	I/max(I) (SQT1, model)	v (SQT1, data)	I/max(I) (SQT1, data)
-40	0.3397	-40	0.1293		-40	0.0930	-40	0.0438			-140	0.9661	-140	0.8810		-100	0.9152	-100	0.9791
-35	0.4103	-30	0.4028		-35	0.1313	-20	0.4498			-130	0.9464	-130	0.9669		-90	0.8929	-90	0.9362
-30	0.5011	-20	0.7874		-30	0.1883	0	1.0000			-120	0.9162	-120	0.9890		-80	0.8655	-80	0.9706
-25	0.6126	-10	1.0182		-25	0.2708	20	1.3237			-110	0.8715	-110	0.9497		-70	0.8325	-70	0.9252
-20	0.7348	0	1.0000		-20	0.3829	40	1.4327			-100	0.8077	-100	0.8503		-60	0.7933	-60	0.8479
-15	0.8483	10	0.8451		-15	0.5210	60	1.2596			-90	0.7225	-90	0.7374		-50	0.7477	-50	0.7681
-10	0.9335	20	0.6571		-10	0.6755	80	0.9220			-80	0.6174	-80	0.5914		-40	0.6959	-40	0.6957
-5	0.9835	30	0.5203		-5	0.8374	100	0.5566			-70	0.5000	-70	0.4761		-30	0.6385	-30	0.6577
0	1.0000	40	0.4284		0	1.0000					-60	0.3826	-60	0.3534		-20	0.5770	-20	0.5755
5	0.9850	50	0.3942		5	1.1543					-50	0.2775	-50	0.2552		-10	0.5129	-10	0.4994
10	0.9410	60	0.3494		10	1.2889					-40	0.1923	-40	0.1902		0	0.4485	0	0.4307
15	0.8735				15	1.3947					-30	0.1285	-30	0.1460		10	0.3857	10	0.3718
20	0.7902				20	1.4665					-20	0.0838	-20	0.1031		20	0.3265	20	0.3043
25	0.6990				25	1.5034					-10	0.0536	-10	0.0724		30	0.2723	30	0.2356
30	0.6068				30	1.5082					0	0.0339	0	0.0491		40	0.2242	40	0.1890
35	0.5188				35	1.4858					10	0.0213	10	0.0344		50	0.1824	50	0.1387
40	0.4381				40	1.4419					20	0.0133	20	0.0184		60	0.1470	60	0.0773
45	0.3665				45	1.3824					30	0.0083	30	0.0012		70	0.1174	70	0.0135
50	0.3042				50	1.3121										80	0.0931	80	-0.0012
55	0.2511				55	1.2352
60	0.2063				60	1.1550
					65	1.0740
					70	0.9940
					75	0.9163
					80	0.8419
					85	0.7712
					90	0.7046
					95	0.6424
					100	0.5845

## Sheet: Figure 6
Figure 6: Properties of the base models for hiPSC-CMs and adult ventricular CMs in the WT and SQT1 cases
Upper left panel (hiPSC-CM AP)					Lower left panel			Upper center panel (Adult AP)					Lower center panel			Upper right panel (Adult pseudo-ECG)					Lower right panel
t (WT)	v (WT)	t (SQT1)	v (SQT1)			APD90		t (WT)	v (WT)	t (SQT1)	v (SQT1)			APD90		t (WT)	ue (WT)	t (SQT1)	v (SQT1)			QTp
0.0000	-76.3300	0.0000	-76.5217		WT (data)	323.78		0.0000	-81.8489	0.0000	-82.0032		WT (model)	272.19		0.0000	0.0000	0.0000	0.0000		WT (data)	295
0.2000	-76.3296	0.1212	-76.5214		WT (model)	324.13		0.2000	-81.8489	0.2000	-82.0032		SQT1 (model)	189.02		100.0000	0.0004	100.0000	-0.0000		WT (model)	292
0.4000	-76.3292	0.2424	-76.5212		SQT1 (data)	187.90		0.4000	-81.8489	0.4000	-82.0032					100.0008	0.0005	100.0008	0.0000		SQT1 (data)	190
0.6000	-76.3288	0.3635	-76.5209		SQT1 (model)	188.35		0.6000	-81.8489	0.6000	-82.0032					100.0016	0.0006	100.0016	0.0001		SQT1 (model)	200
0.8000	-76.3284	0.5635	-76.5204					0.8000	-81.8489	0.8000	-82.0032					100.0024	0.0007	100.0024	0.0002
1.0000	-76.3280	0.7635	-76.5200					1.0000	-81.8489	1.0000	-82.0032					100.0045	0.0009	100.0044	0.0004
1.2000	-76.3276	0.9635	-76.5196					1.2000	-81.8489	1.2000	-82.0032					100.0065	0.0011	100.0064	0.0006
1.4000	-76.3272	1.1635	-76.5191					1.4000	-81.8489	1.4000	-82.0032					100.0086	0.0013	100.0085	0.0009
1.6000	-76.3268	1.3635	-76.5187					1.6000	-81.8489	1.6000	-82.0033					100.0107	0.0015	100.0105	0.0011
1.8000	-76.3264	1.5635	-76.5182					1.8000	-81.8489	1.8000	-82.0033					100.0144	0.0019	100.0142	0.0015
2.0000	-76.3260	1.7635	-76.5178					2.0000	-81.8489	2.0000	-82.0033					100.0182	0.0023	100.0179	0.0018
2.2000	-76.3256	1.9635	-76.5174					2.2000	-81.8489	2.2000	-82.0033					100.0219	0.0027	100.0216	0.0022
2.4000	-76.3253	2.1635	-76.5169					2.4000	-81.8489	2.4000	-82.0033					100.0257	0.0031	100.0252	0.0026
2.6000	-76.3249	2.3635	-76.5165					2.6000	-81.8490	2.6000	-82.0033					100.0294	0.0035	100.0289	0.0030
2.8000	-76.3245	2.5635	-76.5161					2.8000	-81.8490	2.8000	-82.0033					100.0464	0.0053	100.0472	0.0049
3.0000	-76.3241	2.7635	-76.5157					3.0000	-81.8490	3.0000	-82.0033					100.0633	0.0070	100.0654	0.0067
3.2000	-76.3237	2.9635	-76.5152					3.2000	-81.8490	3.2000	-82.0033					100.0802	0.0087	100.0836	0.0086
3.4000	-76.3234	3.1635	-76.5148					3.4000	-81.8490	3.4000	-82.0033					100.0971	0.0103	100.1018	0.0103
3.6000	-76.3230	3.3635	-76.5144					3.6000	-81.8490	3.6000	-82.0033					100.1141	0.0120	100.1200	0.0121
3.8000	-76.3226	3.5635	-76.5140					3.8000	-81.8490	3.8000	-82.0033					100.1456	0.0150	100.1523	0.0151
4.0000	-76.3222	3.7635	-76.5136					4.0000	-81.8490	4.0000	-82.0033					100.1771	0.0178	100.1847	0.0181
4.2000	-76.3219	3.9635	-76.5131					4.2000	-81.8490	4.2000	-82.0033					100.2086	0.0206	100.2170	0.0209
4.4000	-76.3215	4.1635	-76.5127					4.4000	-81.8490	4.4000	-82.0033					100.2401	0.0233	100.2493	0.0236
4.6000	-76.3211	4.3635	-76.5123					4.6000	-81.8490	4.6000	-82.0033					100.2716	0.0259	100.2817	0.0262
4.8000	-76.3208	4.5635	-76.5119					4.8000	-81.8490	4.8000	-82.0033					100.3331	0.0307	100.3447	0.0311
5.0000	-76.3204	4.7635	-76.5115					5.0000	-81.8490	5.0000	-82.0034					100.3945	0.0353	100.4078	0.0358
5.2000	-76.3200	4.9635	-76.5111					5.2000	-81.8490	5.2000	-82.0034					100.4560	0.0396	100.4708	0.0401
5.4000	-76.3197	5.1635	-76.5107					5.4000	-81.8490	5.4000	-82.0034					100.5175	0.0438	100.5339	0.0443
5.6000	-76.3193	5.3635	-76.5103					5.6000	-81.8490	5.6000	-82.0034					100.5790	0.0477	100.5969	0.0484
5.8000	-76.3189	5.5635	-76.5099					5.8000	-81.8490	5.8000	-82.0034					100.6583	0.0527	100.6767	0.0533
6.0000	-76.3186	5.7635	-76.5095					6.0000	-81.8490	6.0000	-82.0034					100.7376	0.0574	100.7565	0.0580
6.2000	-76.3182	5.9635	-76.5091					6.2000	-81.8490	6.2000	-82.0034					100.8170	0.0621	100.8363	0.0627
6.4000	-76.3179	6.1635	-76.5087					6.4000	-81.8491	6.4000	-82.0034					100.8963	0.0669	100.9161	0.0675
6.6000	-76.3175	6.3635	-76.5083					6.6000	-81.8491	6.6000	-82.0034					100.9756	0.0718	100.9959	0.0725
6.8000	-76.3172	6.5635	-76.5079					6.8000	-81.8491	6.8000	-82.0034					101.0549	0.0771	101.0757	0.0778
7.0000	-76.3168	6.7635	-76.5075					7.0000	-81.8491	7.0000	-82.0034					101.1342	0.0830	101.1415	0.0828
7.2000	-76.3165	6.9635	-76.5071					7.2000	-81.8491	7.2000	-82.0034					101.1961	0.0884	101.2072	0.0885
7.4000	-76.3161	7.1635	-76.5067					7.4000	-81.8491	7.4000	-82.0034					101.2580	0.0948	101.2730	0.0952
7.6000	-76.3158	7.3635	-76.5063					7.6000	-81.8491	7.6000	-82.0034					101.3199	0.1026	101.3387	0.1037
7.8000	-76.3154	7.5635	-76.5059					7.8000	-81.8491	7.8000	-82.0034					101.3384	0.1053	101.3832	0.1108
8.0000	-76.3151	7.7635	-76.5055					8.0000	-81.8491	8.0000	-82.0034					101.3570	0.1082	101.3992	0.1130
8.2000	-76.3147	7.9635	-76.5052					8.2000	-81.8491	8.2000	-82.0034					101.3756	0.1105	101.4124	0.1144
8.4000	-76.3144	8.1635	-76.5048					8.4000	-81.8491	8.4000	-82.0035					101.3882	0.1117	101.4257	0.1159
8.6000	-76.3141	8.3635	-76.5044					8.6000	-81.8491	8.6000	-82.0035					101.4008	0.1129	101.4390	0.1175
8.8000	-76.3137	8.5635	-76.5040					8.8000	-81.8491	8.8000	-82.0035					101.4134	0.1144	101.4522	0.1195
9.0000	-76.3134	8.7635	-76.5036					9.0000	-81.8491	9.0000	-82.0035					101.4260	0.1160	101.4655	0.1217
9.2000	-76.3131	8.9635	-76.5033					9.2000	-81.8491	9.2000	-82.0035					101.4386	0.1178	101.4880	0.1259
9.4000	-76.3127	9.1635	-76.5029					9.4000	-81.8491	9.4000	-82.0035					101.4611	0.1215	101.5105	0.1308
9.6000	-76.3124	9.3635	-76.5025					9.6000	-81.8491	9.6000	-82.0035					101.4836	0.1258	101.5330	0.1363
9.8000	-76.3121	9.5635	-76.5022					9.8000	-81.8491	9.8000	-82.0035					101.5062	0.1307	101.5555	0.1427
10.0000	-76.3117	9.7635	-76.5018					10.0000	-81.8491	10.0000	-82.0035					101.5287	0.1364	101.5742	0.1486
10.2000	-76.3114	9.9635	-76.5014					10.2000	-81.8491	10.2000	-82.0035					101.5355	0.1382	101.5892	0.1537
10.4000	-76.3111	10.1635	-76.5010					10.4000	-81.8492	10.4000	-82.0035					101.5423	0.1402	101.6042	0.1590
10.6000	-76.3108	10.3635	-76.5007					10.6000	-81.8492	10.6000	-82.0035					101.5490	0.1422	101.6192	0.1645
10.8000	-76.3104	10.5635	-76.5003					10.8000	-81.8492	10.8000	-82.0035					101.5558	0.1442	101.6342	0.1702
11.0000	-76.3101	10.7635	-76.5000					11.0000	-81.8492	11.0000	-82.0035					101.5625	0.1463	101.6493	0.1760
11.2000	-76.3098	10.9635	-76.4996					11.2000	-81.8492	11.2000	-82.0035					101.5727	0.1496	101.6699	0.1841
11.4000	-76.3095	11.1635	-76.4992					11.4000	-81.8492	11.4000	-82.0035					101.5828	0.1530	101.6906	0.1921
11.6000	-76.3092	11.3635	-76.4989					11.6000	-81.8492	11.6000	-82.0035					101.5929	0.1565	101.7113	0.1999
11.8000	-76.3088	11.5635	-76.4985					11.8000	-81.8492	11.8000	-82.0035					101.6031	0.1601	101.7320	0.2075
12.0000	-76.3085	11.7635	-76.4982					12.0000	-81.8492	12.0000	-82.0035					101.6185	0.1658	101.7527	0.2149
12.2000	-76.3082	11.9635	-76.4978					12.2000	-81.8492	12.2000	-82.0036					101.6340	0.1716	101.7734	0.2221
12.4000	-76.3079	12.1635	-76.4975					12.4000	-81.8492	12.4000	-82.0036					101.6494	0.1776	101.7941	0.2289
12.6000	-76.3076	12.3635	-76.4971					12.6000	-81.8492	12.6000	-82.0036					101.6649	0.1835	101.8159	0.2358
12.8000	-76.3073	12.5635	-76.4968					12.8000	-81.8492	12.8000	-82.0036					101.6803	0.1895	101.8377	0.2423
13.0000	-76.3070	12.7635	-76.4964					13.0000	-81.8492	13.0000	-82.0036					101.6989	0.1965	101.8595	0.2484
13.2000	-76.3067	12.9635	-76.4961					13.2000	-81.8492	13.2000	-82.0036					101.7175	0.2034	101.8812	0.2540
13.4000	-76.3063	13.1635	-76.4957					13.4000	-81.8492	13.4000	-82.0036					101.7361	0.2101	101.8993	0.2583
13.6000	-76.3060	13.3635	-76.4954					13.6000	-81.8492	13.6000	-82.0036					101.7547	0.2167	101.9173	0.2622
13.8000	-76.3057	13.5635	-76.4950					13.8000	-81.8492	13.8000	-82.0036					101.7733	0.2230	101.9353	0.2658
14.0000	-76.3054	13.7635	-76.4947					14.0000	-81.8492	14.0000	-82.0036					101.7926	0.2293	101.9533	0.2690
14.2000	-76.3051	13.9635	-76.4944					14.2000	-81.8492	14.2000	-82.0036					101.8119	0.2354	101.9714	0.2720
14.4000	-76.3048	14.1635	-76.4940					14.4000	-81.8493	14.4000	-82.0036					101.8313	0.2412	101.9894	0.2746
14.6000	-76.3045	14.3635	-76.4937					14.6000	-81.8493	14.6000	-82.0036					101.8506	0.2466	102.0092	0.2772
14.8000	-76.3042	14.5635	-76.4933					14.8000	-81.8493	14.8000	-82.0036					101.8700	0.2517	102.0290	0.2795
15.0000	-76.3039	14.7635	-76.4930					15.0000	-81.8493	15.0000	-82.0036					101.8903	0.2566	102.0488	0.2815
15.2000	-76.3036	14.9635	-76.4927					15.2000	-81.8493	15.2000	-82.0036					101.9107	0.2611	102.0686	0.2832
15.4000	-76.3033	15.1635	-76.4923					15.4000	-81.8493	15.4000	-82.0036					101.9311	0.2651	102.0884	0.2848
15.6000	-76.3031	15.3635	-76.4920					15.6000	-81.8493	15.6000	-82.0036					101.9475	0.2681	102.1082	0.2861
15.8000	-76.3028	15.5635	-76.4917					15.8000	-81.8493	15.8000	-82.0037					101.9640	0.2708	102.1258	0.2872
16.0000	-76.3025	15.7635	-76.4914					16.0000	-81.8493	16.0000	-82.0037					101.9805	0.2733	102.1434	0.2882
16.2000	-76.3022	15.9635	-76.4910					16.2000	-81.8493	16.2000	-82.0037					101.9969	0.2756	102.1610	0.2890
16.4000	-76.3019	16.1635	-76.4907					16.4000	-81.8493	16.4000	-82.0037					102.0134	0.2776	102.1786	0.2898
16.6000	-76.3016	16.3635	-76.4904					16.6000	-81.8493	16.6000	-82.0037					102.0324	0.2797	102.1962	0.2904
16.8000	-76.3013	16.5635	-76.4901					16.8000	-81.8493	16.8000	-82.0037					102.0515	0.2815	102.2139	0.2910
17.0000	-76.3010	16.7635	-76.4897					17.0000	-81.8493	17.0000	-82.0037					102.0706	0.2832	102.2328	0.2916
17.2000	-76.3008	16.9635	-76.4894					17.2000	-81.8493	17.2000	-82.0037					102.0896	0.2846	102.2518	0.2921
17.4000	-76.3005	17.1635	-76.4891					17.4000	-81.8493	17.4000	-82.0037					102.1087	0.2859	102.2708	0.2925
17.6000	-76.3002	17.3635	-76.4888					17.6000	-81.8493	17.6000	-82.0037					102.1243	0.2869	102.2897	0.2929
17.8000	-76.2999	17.5635	-76.4885					17.8000	-81.8493	17.8000	-82.0037					102.1399	0.2877	102.3087	0.2932
18.0000	-76.2996	17.7635	-76.4882					18.0000	-81.8493	18.0000	-82.0037					102.1555	0.2885	102.3277	0.2936
18.2000	-76.2994	17.9635	-76.4878					18.2000	-81.8493	18.2000	-82.0037					102.1712	0.2892	102.3480	0.2938
18.4000	-76.2991	18.1635	-76.4875					18.4000	-81.8493	18.4000	-82.0037					102.1868	0.2898	102.3683	0.2941
18.6000	-76.2988	18.3635	-76.4872					18.6000	-81.8494	18.6000	-82.0037					102.2024	0.2903	102.3887	0.2943
18.8000	-76.2985	18.5635	-76.4869					18.8000	-81.8494	18.8000	-82.0037					102.2212	0.2909	102.4090	0.2946
19.0000	-76.2983	18.7635	-76.4866					19.0000	-81.8494	19.0000	-82.0037					102.2400	0.2915	102.4293	0.2948
19.2000	-76.2980	18.9635	-76.4863					19.2000	-81.8494	19.2000	-82.0037					102.2587	0.2919	102.4497	0.2950
19.4000	-76.2977	19.1635	-76.4860					19.4000	-81.8494	19.4000	-82.0037					102.2775	0.2923	102.4731	0.2952
19.6000	-76.2974	19.3635	-76.4857					19.6000	-81.8494	19.6000	-82.0038					102.2963	0.2927	102.4965	0.2955
19.8000	-76.2972	19.5635	-76.4854					19.8000	-81.8494	19.8000	-82.0038					102.3150	0.2930	102.5200	0.2957
20.0000	-76.2969	19.7635	-76.4851					20.0000	-81.8494	20.0000	-82.0038					102.3355	0.2933	102.5434	0.2960
20.2000	-76.2966	19.9635	-76.4848					20.2000	-81.8494	20.2000	-82.0038					102.3559	0.2936	102.5668	0.2962
20.4000	-76.2964	20.1635	-76.4845					20.4000	-81.8494	20.4000	-82.0038					102.3763	0.2939	102.5903	0.2965
20.6000	-76.2961	20.3635	-76.4842					20.6000	-81.8494	20.6000	-82.0038					102.3930	0.2940	102.6137	0.2967
20.8000	-76.2958	20.5635	-76.4839					20.8000	-81.8494	20.8000	-82.0038					102.4097	0.2942	102.6371	0.2970
21.0000	-76.2956	20.7635	-76.4836					21.0000	-81.8494	21.0000	-82.0038					102.4264	0.2944	102.6606	0.2973
21.2000	-76.2953	20.9635	-76.4833					21.2000	-81.8494	21.2000	-82.0038					102.4431	0.2946	102.6792	0.2975
21.4000	-76.2951	21.1635	-76.4830					21.4000	-81.8494	21.4000	-82.0038					102.4598	0.2947	102.6979	0.2977
21.6000	-76.2948	21.3635	-76.4827					21.6000	-81.8494	21.6000	-82.0038					102.4765	0.2949	102.7165	0.2979
21.8000	-76.2945	21.5635	-76.4824					21.8000	-81.8494	21.8000	-82.0038					102.4956	0.2951	102.7352	0.2981
22.0000	-76.2943	21.7635	-76.4821					22.0000	-81.8494	22.0000	-82.0038					102.5147	0.2953	102.7538	0.2983
22.2000	-76.2940	21.9635	-76.4818					22.2000	-81.8494	22.2000	-82.0038					102.5337	0.2955	102.7725	0.2985
22.4000	-76.2938	22.1635	-76.4816					22.4000	-81.8494	22.4000	-82.0038					102.5528	0.2957	102.7911	0.2988
22.6000	-76.2935	22.3635	-76.4813					22.6000	-81.8494	22.6000	-82.0038					102.5719	0.2959	102.8097	0.2990
22.8000	-76.2933	22.5635	-76.4810					22.8000	-81.8494	22.8000	-82.0038					102.5909	0.2961	102.8284	0.2992
23.0000	-76.2930	22.7635	-76.4807					23.0000	-81.8495	23.0000	-82.0038					102.6111	0.2963	102.8474	0.2995
23.2000	-76.2928	22.9635	-76.4804					23.2000	-81.8495	23.2000	-82.0038					102.6314	0.2966	102.8664	0.2998
23.4000	-76.2925	23.1635	-76.4801					23.4000	-81.8495	23.4000	-82.0038					102.6516	0.2968	102.8855	0.3000
23.6000	-76.2923	23.3635	-76.4799					23.6000	-81.8495	23.6000	-82.0039					102.6718	0.2970	102.9045	0.3003
23.8000	-76.2920	23.5635	-76.4796					23.8000	-81.8495	23.8000	-82.0039					102.6920	0.2972	102.9235	0.3006
24.0000	-76.2918	23.7635	-76.4793					24.0000	-81.8495	24.0000	-82.0039					102.7122	0.2974	102.9425	0.3008
24.2000	-76.2915	23.9635	-76.4790					24.2000	-81.8495	24.2000	-82.0039					102.7369	0.2977	102.9630	0.3011
24.4000	-76.2913	24.1635	-76.4787					24.4000	-81.8495	24.4000	-82.0039					102.7617	0.2980	102.9834	0.3014
24.6000	-76.2910	24.3635	-76.4785					24.6000	-81.8495	24.6000	-82.0039					102.7818	0.2982	103.0039	0.3017
24.8000	-76.2908	24.5635	-76.4782					24.8000	-81.8495	24.8000	-82.0039					102.8020	0.2985	103.0243	0.3020
25.0000	-76.2906	24.7635	-76.4779					25.0000	-81.8495	25.0000	-82.0039					102.8221	0.2987	103.0448	0.3023
25.2000	-76.2903	24.9635	-76.4776					25.2000	-81.8495	25.2000	-82.0039					102.8422	0.2990	103.0652	0.3026
25.4000	-76.2901	25.1635	-76.4774					25.4000	-81.8495	25.4000	-82.0039					102.8624	0.2993	103.0857	0.3029
25.6000	-76.2898	25.3635	-76.4771					25.6000	-81.8495	25.6000	-82.0039					102.8825	0.2996	103.1062	0.3032
25.8000	-76.2896	25.5635	-76.4768					25.8000	-81.8495	25.8000	-82.0039					102.9032	0.2998	103.1282	0.3036
26.0000	-76.2894	25.7635	-76.4766					26.0000	-81.8495	26.0000	-82.0039					102.9238	0.3001	103.1503	0.3039
26.2000	-76.2891	25.9635	-76.4763					26.2000	-81.8495	26.2000	-82.0039					102.9444	0.3004	103.1724	0.3043
26.4000	-76.2889	26.1635	-76.4760					26.4000	-81.8495	26.4000	-82.0039					102.9650	0.3007	103.1945	0.3046
26.6000	-76.2887	26.3635	-76.4758					26.6000	-81.8495	26.6000	-82.0039					102.9857	0.3010	103.2166	0.3050
26.8000	-76.2884	26.5635	-76.4755					26.8000	-81.8495	26.8000	-82.0039					103.0063	0.3013	103.2245	0.3051
27.0000	-76.2882	26.7635	-76.4752					27.0000	-81.8495	27.0000	-82.0039					103.0295	0.3016	103.2324	0.3052
27.2000	-76.2880	26.9635	-76.4750					27.2000	-81.8495	27.2000	-82.0039					103.0527	0.3019	103.2404	0.3054
27.4000	-76.2877	27.1635	-76.4747					27.4000	-81.8496	27.4000	-82.0039					103.0759	0.3023	103.2483	0.3055
27.6000	-76.2875	27.3635	-76.4745					27.6000	-81.8496	27.6000	-82.0040					103.0991	0.3026	103.2562	0.3056
27.8000	-76.2873	27.5635	-76.4742					27.8000	-81.8496	27.8000	-82.0040					103.1223	0.3030	103.2641	0.3057
28.0000	-76.2870	27.7635	-76.4740					28.0000	-81.8496	28.0000	-82.0040					103.1455	0.3033	103.2833	0.3060
28.2000	-76.2868	27.9635	-76.4737					28.2000	-81.8496	28.2000	-82.0040					103.1687	0.3037	103.3026	0.3063
28.4000	-76.2866	28.1635	-76.4734					28.4000	-81.8496	28.4000	-82.0040					103.1918	0.3041	103.3218	0.3066
28.6000	-76.2864	28.3635	-76.4732					28.6000	-81.8496	28.6000	-82.0040					103.2150	0.3044	103.3410	0.3070
28.8000	-76.2861	28.5635	-76.4729					28.8000	-81.8496	28.8000	-82.0040					103.2327	0.3047	103.3569	0.3072
29.0000	-76.2859	28.7635	-76.4727					29.0000	-81.8496	29.0000	-82.0040					103.2504	0.3050	103.3728	0.3075
29.2000	-76.2857	28.9635	-76.4724					29.2000	-81.8496	29.2000	-82.0040					103.2681	0.3053	103.3887	0.3078
29.4000	-76.2855	29.1635	-76.4722					29.4000	-81.8496	29.4000	-82.0040					103.2859	0.3055	103.4046	0.3080
29.6000	-76.2853	29.3635	-76.4719					29.6000	-81.8496	29.6000	-82.0040					103.3036	0.3058	103.4205	0.3083
29.8000	-76.2850	29.5635	-76.4717					29.8000	-81.8496	29.8000	-82.0040					103.3214	0.3061	103.4396	0.3087
30.0000	-76.2848	29.7635	-76.4714					30.0000	-81.8496	30.0000	-82.0040					103.3393	0.3064	103.4587	0.3090
30.2000	-76.2846	29.9635	-76.4712					30.2000	-81.8496	30.2000	-82.0040					103.3572	0.3067	103.4778	0.3093
30.4000	-76.2844	30.1635	-76.4709					30.4000	-81.8496	30.4000	-82.0040					103.3751	0.3070	103.4969	0.3096
30.6000	-76.2842	30.3635	-76.4707					30.6000	-81.8496	30.6000	-82.0040					103.3929	0.3073	103.5124	0.3099
30.8000	-76.2840	30.5635	-76.4705					30.8000	-81.8496	30.8000	-82.0040					103.4119	0.3076	103.5279	0.3102
31.0000	-76.2838	30.7635	-76.4702					31.0000	-81.8496	31.0000	-82.0040					103.4308	0.3079	103.5434	0.3104
31.2000	-76.2835	30.9635	-76.4700					31.2000	-81.8496	31.2000	-82.0040					103.4497	0.3083	103.5589	0.3107
31.4000	-76.2833	31.1635	-76.4697					31.4000	-81.8496	31.4000	-82.0040					103.4686	0.3086	103.5743	0.3109
31.6000	-76.2831	31.3635	-76.4695					31.6000	-81.8496	31.6000	-82.0041					103.4875	0.3089	103.5937	0.3113
31.8000	-76.2829	31.5635	-76.4693					31.8000	-81.8496	31.8000	-82.0041					103.5064	0.3092	103.6131	0.3116
32.0000	-76.2827	31.7635	-76.4690					32.0000	-81.8496	32.0000	-82.0041					103.5254	0.3095	103.6291	0.3119
32.2000	-76.2825	31.9635	-76.4688					32.2000	-81.8497	32.2000	-82.0041					103.5459	0.3099	103.6450	0.3122
32.4000	-76.2823	32.1635	-76.4685					32.4000	-81.8497	32.4000	-82.0041					103.5664	0.3102	103.6609	0.3124
32.6000	-76.2821	32.3635	-76.4683					32.6000	-81.8497	32.6000	-82.0041					103.5869	0.3106	103.6768	0.3127
32.8000	-76.2819	32.5635	-76.4681					32.8000	-81.8497	32.8000	-82.0041					103.6036	0.3108	103.6928	0.3130
33.0000	-76.2817	32.7635	-76.4678					33.0000	-81.8497	33.0000	-82.0041					103.6202	0.3111	103.7117	0.3134
33.2000	-76.2815	32.9635	-76.4676					33.2000	-81.8497	33.2000	-82.0041					103.6368	0.3114	103.7306	0.3137
33.4000	-76.2813	33.1635	-76.4674					33.4000	-81.8497	33.4000	-82.0041					103.6535	0.3117	103.7495	0.3140
33.6000	-76.2811	33.3635	-76.4672					33.6000	-81.8497	33.6000	-82.0041					103.6701	0.3120	103.7685	0.3144
33.8000	-76.2809	33.5635	-76.4669					33.8000	-81.8497	33.8000	-82.0041					103.6887	0.3123	103.7874	0.3147
34.0000	-76.2806	33.7635	-76.4667					34.0000	-81.8497	34.0000	-82.0041					103.7072	0.3127	103.8063	0.3150
34.2000	-76.2804	33.9635	-76.4665					34.2000	-81.8497	34.2000	-82.0041					103.7258	0.3130	103.8303	0.3155
34.4000	-76.2802	34.1635	-76.4662					34.4000	-81.8497	34.4000	-82.0041					103.7443	0.3133	103.8543	0.3159
34.6000	-76.2801	34.3635	-76.4660					34.6000	-81.8497	34.6000	-82.0041					103.7629	0.3136	103.8783	0.3163
34.8000	-76.2799	34.5635	-76.4658					34.8000	-81.8497	34.8000	-82.0041					103.7814	0.3140	103.9024	0.3167
35.0000	-76.2797	34.7635	-76.4656					35.0000	-81.8497	35.0000	-82.0041					103.8015	0.3143	103.9264	0.3171
35.2000	-76.2795	34.9635	-76.4653					35.2000	-81.8497	35.2000	-82.0041					103.8216	0.3146	103.9504	0.3176
35.4000	-76.2793	35.1635	-76.4651					35.4000	-81.8497	35.4000	-82.0041					103.8417	0.3150	103.9744	0.3180
35.6000	-76.2791	35.3635	-76.4649					35.6000	-81.8497	35.6000	-82.0041					103.8618	0.3153	103.9984	0.3185
35.8000	-76.2789	35.5635	-76.4647					35.8000	-81.8497	35.8000	-82.0042					103.8819	0.3157	104.0188	0.3188
36.0000	-76.2787	35.7635	-76.4645					36.0000	-81.8497	36.0000	-82.0042					103.9020	0.3160	104.0393	0.3192
36.2000	-76.2785	35.9635	-76.4642					36.2000	-81.8497	36.2000	-82.0042					103.9221	0.3164	104.0597	0.3196
36.4000	-76.2783	36.1635	-76.4640					36.4000	-81.8497	36.4000	-82.0042					103.9421	0.3167	104.0760	0.3199
36.6000	-76.2781	36.3635	-76.4638					36.6000	-81.8497	36.6000	-82.0042					103.9637	0.3171	104.0923	0.3201
36.8000	-76.2779	36.5635	-76.4636					36.8000	-81.8497	36.8000	-82.0042					103.9852	0.3175	104.1086	0.3204
37.0000	-76.2777	36.7635	-76.4634					37.0000	-81.8498	37.0000	-82.0042					104.0068	0.3179	104.1248	0.3207
37.2000	-76.2775	36.9635	-76.4632					37.2000	-81.8498	37.2000	-82.0042					104.0283	0.3183	104.1411	0.3210
37.4000	-76.2774	37.1635	-76.4630					37.4000	-81.8498	37.4000	-82.0042					104.0499	0.3187	104.1606	0.3213
37.6000	-76.2772	37.3635	-76.4627					37.6000	-81.8498	37.6000	-82.0042					104.0714	0.3191	104.1800	0.3217
37.8000	-76.2770	37.5635	-76.4625					37.8000	-81.8498	37.8000	-82.0042					104.0930	0.3194	104.1960	0.3219
38.0000	-76.2768	37.7635	-76.4623					38.0000	-81.8498	38.0000	-82.0042					104.1183	0.3199	104.2119	0.3222
38.2000	-76.2766	37.9635	-76.4621					38.2000	-81.8498	38.2000	-82.0042					104.1437	0.3203	104.2279	0.3225
38.4000	-76.2764	38.1635	-76.4619					38.4000	-81.8498	38.4000	-82.0042					104.1645	0.3207	104.2438	0.3228
38.6000	-76.2762	38.3635	-76.4617					38.6000	-81.8498	38.6000	-82.0042					104.1853	0.3210	104.2598	0.3231
38.8000	-76.2761	38.5635	-76.4615					38.8000	-81.8498	38.8000	-82.0042					104.2061	0.3214	104.2790	0.3235
39.0000	-76.2759	38.7635	-76.4613					39.0000	-81.8498	39.0000	-82.0042					104.2268	0.3218	104.2983	0.3238
39.2000	-76.2757	38.9635	-76.4611					39.2000	-81.8498	39.2000	-82.0042					104.2476	0.3221	104.3175	0.3242
39.4000	-76.2755	39.1635	-76.4609					39.4000	-81.8498	39.4000	-82.0042					104.2684	0.3225	104.3368	0.3245
39.6000	-76.2753	39.3635	-76.4607					39.6000	-81.8498	39.6000	-82.0042					104.2902	0.3229	104.3560	0.3249
39.8000	-76.2752	39.5635	-76.4605					39.8000	-81.8498	39.8000	-82.0042					104.3121	0.3233	104.3753	0.3252
40.0000	-76.2750	39.7635	-76.4603					40.0000	-81.8498	40.0000	-82.0042					104.3340	0.3237	104.3946	0.3255
40.2000	-76.2748	39.9635	-76.4601					40.2000	-81.8498	40.2000	-82.0043					104.3558	0.3241	104.4139	0.3259
40.4000	-76.2746	40.1635	-76.4599					40.4000	-81.8498	40.4000	-82.0043					104.3777	0.3245	104.4333	0.3262
40.6000	-76.2745	40.3635	-76.4597					40.6000	-81.8498	40.6000	-82.0043					104.3996	0.3248	104.4526	0.3265
40.8000	-76.2743	40.5635	-76.4595					40.8000	-81.8498	40.8000	-82.0043					104.4257	0.3253	104.4687	0.3268
41.0000	-76.2741	40.7635	-76.4593					41.0000	-81.8498	41.0000	-82.0043					104.4469	0.3257	104.4848	0.3271
41.2000	-76.2739	40.9635	-76.4591					41.2000	-81.8498	41.2000	-82.0043					104.4681	0.3260	104.5009	0.3274
41.4000	-76.2738	41.1635	-76.4589					41.4000	-81.8498	41.4000	-82.0043					104.4893	0.3264	104.5170	0.3277
41.6000	-76.2736	41.3635	-76.4587					41.6000	-81.8498	41.6000	-82.0043					104.5106	0.3268	104.5330	0.3280
41.8000	-76.2734	41.5635	-76.4585					41.8000	-81.8498	41.8000	-82.0043					104.5318	0.3272	104.5519	0.3284
42.0000	-76.2732	41.7635	-76.4583					42.0000	-81.8499	42.0000	-82.0043					104.5530	0.3276	104.5708	0.3287
42.2000	-76.2731	41.9635	-76.4581					42.2000	-81.8499	42.2000	-82.0043					104.5755	0.3280	104.5897	0.3290
42.4000	-76.2729	42.1635	-76.4579					42.4000	-81.8499	42.4000	-82.0043					104.5981	0.3284	104.6085	0.3294
42.6000	-76.2727	42.3635	-76.4577					42.6000	-81.8499	42.6000	-82.0043					104.6206	0.3288	104.6274	0.3297
42.8000	-76.2726	42.5635	-76.4575					42.8000	-81.8499	42.8000	-82.0043					104.6366	0.3290	104.6463	0.3300
43.0000	-76.2724	42.7635	-76.4573					43.0000	-81.8499	43.0000	-82.0043					104.6527	0.3293	104.6652	0.3304
43.2000	-76.2722	42.9635	-76.4571					43.2000	-81.8499	43.2000	-82.0043					104.6687	0.3296	104.6879	0.3308
43.4000	-76.2721	43.1635	-76.4569					43.4000	-81.8499	43.4000	-82.0043					104.6847	0.3299	104.7107	0.3312
43.6000	-76.2719	43.3635	-76.4567					43.6000	-81.8499	43.6000	-82.0043					104.7008	0.3301	104.7335	0.3316
43.8000	-76.2717	43.5635	-76.4566					43.8000	-81.8499	43.8000	-82.0043					104.7168	0.3304	104.7563	0.3320
44.0000	-76.2716	43.7635	-76.4564					44.0000	-81.8499	44.0000	-82.0043					104.7372	0.3308	104.7791	0.3324
44.2000	-76.2714	43.9635	-76.4562					44.2000	-81.8499	44.2000	-82.0043					104.7576	0.3311	104.8018	0.3328
44.4000	-76.2712	44.1635	-76.4560					44.4000	-81.8499	44.4000	-82.0043					104.7779	0.3315	104.8246	0.3332
44.6000	-76.2711	44.3635	-76.4558					44.6000	-81.8499	44.6000	-82.0043					104.7983	0.3318	104.8474	0.3336
44.8000	-76.2709	44.5635	-76.4556					44.8000	-81.8499	44.8000	-82.0044					104.8187	0.3322	104.8702	0.3340
45.0000	-76.2708	44.7635	-76.4555					45.0000	-81.8499	45.0000	-82.0044					104.8391	0.3326	104.8930	0.3344
45.2000	-76.2706	44.9635	-76.4553					45.2000	-81.8499	45.2000	-82.0044					104.8606	0.3330	104.9169	0.3348
45.4000	-76.2704	45.1635	-76.4551					45.4000	-81.8499	45.4000	-82.0044					104.8821	0.3333	104.9258	0.3350
45.6000	-76.2703	45.3635	-76.4549					45.6000	-81.8499	45.6000	-82.0044					104.9036	0.3337	104.9347	0.3351
45.8000	-76.2701	45.5635	-76.4547					45.8000	-81.8499	45.8000	-82.0044					104.9200	0.3340	104.9436	0.3353
46.0000	-76.2700	45.7635	-76.4545					46.0000	-81.8499	46.0000	-82.0044					104.9365	0.3343	104.9525	0.3355
46.2000	-76.2698	45.9635	-76.4544					46.2000	-81.8499	46.2000	-82.0044					104.9529	0.3346	104.9614	0.3356
46.4000	-76.2697	46.1635	-76.4542					46.4000	-81.8499	46.4000	-82.0044					104.9694	0.3348	104.9703	0.3358
46.6000	-76.2695	46.3635	-76.4540					46.6000	-81.8499	46.6000	-82.0044					104.9858	0.3351	104.9898	0.3361
46.8000	-76.2693	46.5635	-76.4538					46.8000	-81.8499	46.8000	-82.0044					105.0023	0.3354	105.0093	0.3364
47.0000	-76.2692	46.7635	-76.4537					47.0000	-81.8499	47.0000	-82.0044					105.0226	0.3357	105.0288	0.3368
47.2000	-76.2690	46.9635	-76.4535					47.2000	-81.8500	47.2000	-82.0044					105.0430	0.3361	105.0483	0.3371
47.4000	-76.2689	47.1635	-76.4533					47.4000	-81.8500	47.4000	-82.0044					105.0633	0.3364	105.0677	0.3374
47.6000	-76.2687	47.3635	-76.4531					47.6000	-81.8500	47.6000	-82.0044					105.0836	0.3368	105.0872	0.3378
47.8000	-76.2686	47.5635	-76.4530					47.8000	-81.8500	47.8000	-82.0044					105.1040	0.3372	105.1098	0.3382
48.0000	-76.2684	47.7635	-76.4528					48.0000	-81.8500	48.0000	-82.0044					105.1243	0.3375	105.1323	0.3386
48.2000	-76.2683	47.9635	-76.4526					48.2000	-81.8500	48.2000	-82.0044					105.1455	0.3379	105.1549	0.3390
48.4000	-76.2681	48.1635	-76.4524					48.4000	-81.8500	48.4000	-82.0044					105.1667	0.3383	105.1774	0.3394
48.6000	-76.2680	48.3635	-76.4523					48.6000	-81.8500	48.6000	-82.0044					105.1878	0.3387	105.2000	0.3398
48.8000	-76.2678	48.5635	-76.4521					48.8000	-81.8500	48.8000	-82.0044					105.2040	0.3389	105.2178	0.3401
49.0000	-76.2677	48.7635	-76.4519					49.0000	-81.8500	49.0000	-82.0044					105.2203	0.3392	105.2355	0.3404
49.2000	-76.2675	48.9635	-76.4518					49.2000	-81.8500	49.2000	-82.0044					105.2365	0.3395	105.2533	0.3407
49.4000	-76.2674	49.1635	-76.4516					49.4000	-81.8500	49.4000	-82.0045					105.2527	0.3397	105.2710	0.3410
49.6000	-76.2672	49.3635	-76.4514					49.6000	-81.8500	49.6000	-82.0045					105.2689	0.3400	105.2888	0.3413
49.8000	-76.2671	49.5635	-76.4513					49.8000	-81.8500	49.8000	-82.0045					105.2852	0.3403	105.3068	0.3416
50.0000	-76.2669	49.7635	-76.4511					50.0000	-81.8500	50.0000	-82.0045					105.3055	0.3406	105.3249	0.3419
50.2000	-76.2668	49.9635	-76.4509					50.2000	-81.8500	50.2000	-82.0045					105.3258	0.3410	105.3429	0.3422
50.4000	-76.2667	50.1635	-76.4508					50.4000	-81.8500	50.4000	-82.0045					105.3462	0.3413	105.3610	0.3425
50.6000	-76.2665	50.3635	-76.4506					50.6000	-81.8500	50.6000	-82.0045					105.3665	0.3417	105.3790	0.3428
50.8000	-76.2664	50.5635	-76.4504					50.8000	-81.8500	50.8000	-82.0045					105.3868	0.3420	105.3977	0.3432
51.0000	-76.2662	50.7635	-76.4503					51.0000	-81.8500	51.0000	-82.0045					105.4072	0.3424	105.4164	0.3435
51.2000	-76.2661	50.9635	-76.4501					51.2000	-81.8500	51.2000	-82.0045					105.4276	0.3428	105.4351	0.3438
51.4000	-76.2659	51.1635	-76.4499					51.4000	-81.8500	51.4000	-82.0045					105.4481	0.3431	105.4538	0.3442
51.6000	-76.2658	51.3635	-76.4498					51.6000	-81.8500	51.6000	-82.0045					105.4686	0.3435	105.4725	0.3445
51.8000	-76.2657	51.5635	-76.4496					51.8000	-81.8500	51.8000	-82.0045					105.4890	0.3438	105.4912	0.3448
52.0000	-76.2655	51.7635	-76.4495					52.0000	-81.8500	52.0000	-82.0045					105.5095	0.3442	105.5099	0.3451
52.2000	-76.2654	51.9635	-76.4493					52.2000	-81.8500	52.2000	-82.0045					105.5300	0.3445	105.5302	0.3455
52.4000	-76.2652	52.1635	-76.4491					52.4000	-81.8500	52.4000	-82.0045					105.5561	0.3449	105.5504	0.3458
52.6000	-76.2651	52.3635	-76.4490					52.6000	-81.8501	52.6000	-82.0045					105.5777	0.3453	105.5706	0.3461
52.8000	-76.2650	52.5635	-76.4488					52.8000	-81.8501	52.8000	-82.0045					105.5992	0.3456	105.5908	0.3465
53.0000	-76.2648	52.7635	-76.4487					53.0000	-81.8501	53.0000	-82.0045					105.6207	0.3460	105.6110	0.3468
53.2000	-76.2647	52.9635	-76.4485					53.2000	-81.8501	53.2000	-82.0045					105.6423	0.3464	105.6312	0.3471
53.4000	-76.2646	53.1635	-76.4484					53.4000	-81.8501	53.4000	-82.0045					105.6638	0.3468	105.6514	0.3475
53.6000	-76.2644	53.3635	-76.4482					53.6000	-81.8501	53.6000	-82.0045					105.6854	0.3471	105.6735	0.3479
53.8000	-76.2643	53.5635	-76.4480					53.8000	-81.8501	53.8000	-82.0045					105.7085	0.3475	105.6955	0.3483
54.0000	-76.2642	53.7635	-76.4479					54.0000	-81.8501	54.0000	-82.0045					105.7316	0.3479	105.7176	0.3487
54.2000	-76.2640	53.9635	-76.4477					54.2000	-81.8501	54.2000	-82.0046					105.7547	0.3483	105.7396	0.3490
54.4000	-76.2639	54.1635	-76.4476					54.4000	-81.8501	54.4000	-82.0046					105.7627	0.3485	105.7617	0.3494
54.6000	-76.2638	54.3635	-76.4474					54.6000	-81.8501	54.6000	-82.0046					105.7707	0.3486	105.7792	0.3497
54.8000	-76.2636	54.5635	-76.4473					54.8000	-81.8501	54.8000	-82.0046					105.7786	0.3487	105.7967	0.3500
55.0000	-76.2635	54.7635	-76.4471					55.0000	-81.8501	55.0000	-82.0046					105.7866	0.3489	105.8142	0.3503
55.2000	-76.2634	54.9635	-76.4470					55.2000	-81.8501	55.2000	-82.0046					105.7946	0.3490	105.8317	0.3505
55.4000	-76.2632	55.1635	-76.4468					55.4000	-81.8501	55.4000	-82.0046					105.8026	0.3491	105.8492	0.3508
55.6000	-76.2631	55.3635	-76.4467					55.6000	-81.8501	55.6000	-82.0046					105.8223	0.3494	105.8667	0.3511
55.8000	-76.2630	55.5635	-76.4465					55.8000	-81.8501	55.8000	-82.0046					105.8421	0.3498	105.8863	0.3514
56.0000	-76.2628	55.7635	-76.4464					56.0000	-81.8501	56.0000	-82.0046					105.8619	0.3501	105.9059	0.3518
56.2000	-76.2627	55.9635	-76.4462					56.2000	-81.8501	56.2000	-82.0046					105.8781	0.3504	105.9255	0.3521
56.4000	-76.2626	56.1635	-76.4461					56.4000	-81.8501	56.4000	-82.0046					105.8944	0.3506	105.9451	0.3524
56.6000	-76.2625	56.3635	-76.4459					56.6000	-81.8501	56.6000	-82.0046					105.9107	0.3509	105.9648	0.3528
56.8000	-76.2623	56.5635	-76.4458					56.8000	-81.8501	56.8000	-82.0046					105.9270	0.3512	105.9844	0.3531
57.0000	-76.2622	56.7635	-76.4457					57.0000	-81.8501	57.0000	-82.0046					105.9433	0.3515	106.0046	0.3535
57.2000	-76.2621	56.9635	-76.4455					57.2000	-81.8501	57.2000	-82.0046					105.9623	0.3518	106.0249	0.3538
57.4000	-76.2619	57.1635	-76.4454					57.4000	-81.8501	57.4000	-82.0046					105.9813	0.3521	106.0452	0.3541
57.6000	-76.2618	57.3635	-76.4452					57.6000	-81.8501	57.6000	-82.0046					106.0003	0.3525	106.0608	0.3544
57.8000	-76.2617	57.5635	-76.4451					57.8000	-81.8501	57.8000	-82.0046					106.0193	0.3528	106.0765	0.3547
58.0000	-76.2616	57.7635	-76.4449					58.0000	-81.8501	58.0000	-82.0046					106.0383	0.3531	106.0921	0.3549
58.2000	-76.2615	57.9635	-76.4448					58.2000	-81.8501	58.2000	-82.0046					106.0573	0.3534	106.1078	0.3552
58.4000	-76.2613	58.1635	-76.4447					58.4000	-81.8502	58.4000	-82.0046					106.0790	0.3538	106.1234	0.3554
58.6000	-76.2612	58.3635	-76.4445					58.6000	-81.8502	58.6000	-82.0046					106.1007	0.3541	106.1391	0.3557
58.8000	-76.2611	58.5635	-76.4444					58.8000	-81.8502	58.8000	-82.0046					106.1224	0.3545	106.1594	0.3560
59.0000	-76.2610	58.7635	-76.4442					59.0000	-81.8502	59.0000	-82.0046					106.1441	0.3548	106.1797	0.3563
59.2000	-76.2608	58.9635	-76.4441					59.2000	-81.8502	59.2000	-82.0047					106.1657	0.3552	106.2000	0.3567
59.4000	-76.2607	59.1635	-76.4440					59.4000	-81.8502	59.4000	-82.0047					106.1874	0.3555	106.2202	0.3570
59.6000	-76.2606	59.3635	-76.4438					59.6000	-81.8502	59.6000	-82.0047					106.2091	0.3559	106.2405	0.3573
59.8000	-76.2605	59.5635	-76.4437					59.8000	-81.8502	59.8000	-82.0047					106.2311	0.3563	106.2608	0.3577
60.0000	-76.2604	59.7635	-76.4435					60.0000	-81.8502	60.0000	-82.0047					106.2532	0.3567	106.2821	0.3581
60.2000	-76.2602	59.9635	-76.4434					60.2000	-81.8502	60.2000	-82.0047					106.2752	0.3570	106.3034	0.3584
60.4000	-76.2601	60.1635	-76.4433					60.4000	-81.8502	60.4000	-82.0047					106.2972	0.3574	106.3247	0.3588
60.6000	-76.2600	60.3635	-76.4431					60.6000	-81.8502	60.6000	-82.0047					106.3175	0.3577	106.3411	0.3590
60.8000	-76.2599	60.5635	-76.4430					60.8000	-81.8502	60.8000	-82.0047					106.3362	0.3580	106.3575	0.3593
61.0000	-76.2598	60.7635	-76.4429					61.0000	-81.8502	61.0000	-82.0047					106.3548	0.3583	106.3739	0.3595
61.2000	-76.2597	60.9635	-76.4427					61.2000	-81.8502	61.2000	-82.0047					106.3734	0.3586	106.3902	0.3598
61.4000	-76.2595	61.1635	-76.4426					61.4000	-81.8502	61.4000	-82.0047					106.3920	0.3589	106.4066	0.3601
61.6000	-76.2594	61.3635	-76.4425					61.6000	-81.8502	61.6000	-82.0047					106.4106	0.3592	106.4230	0.3603
61.8000	-76.2593	61.5635	-76.4423					61.8000	-81.8502	61.8000	-82.0047					106.4297	0.3595	106.4435	0.3606
62.0000	-76.2592	61.7635	-76.4422					62.0000	-81.8502	62.0000	-82.0047					106.4487	0.3599	106.4639	0.3610
62.2000	-76.2591	61.9635	-76.4421					62.2000	-81.8502	62.2000	-82.0047					106.4678	0.3602	106.4844	0.3613
62.4000	-76.2590	62.1635	-76.4419					62.4000	-81.8502	62.4000	-82.0047					106.4868	0.3605	106.5048	0.3617
62.6000	-76.2589	62.3635	-76.4418					62.6000	-81.8502	62.6000	-82.0047					106.5059	0.3608	106.5253	0.3620
62.8000	-76.2587	62.5635	-76.4417					62.8000	-81.8502	62.8000	-82.0047					106.5250	0.3611	106.5457	0.3623
63.0000	-76.2586	62.7635	-76.4415					63.0000	-81.8502	63.0000	-82.0047					106.5446	0.3615	106.5667	0.3627
63.2000	-76.2585	62.9635	-76.4414					63.2000	-81.8502	63.2000	-82.0047					106.5642	0.3618	106.5876	0.3630
63.4000	-76.2584	63.1635	-76.4413					63.4000	-81.8502	63.4000	-82.0047					106.5839	0.3621	106.6086	0.3634
63.6000	-76.2583	63.3635	-76.4412					63.6000	-81.8502	63.6000	-82.0047					106.6035	0.3625	106.6296	0.3637
63.8000	-76.2582	63.5635	-76.4410					63.8000	-81.8502	63.8000	-82.0047					106.6231	0.3628	106.6505	0.3640
64.0000	-76.2581	63.7635	-76.4409					64.0000	-81.8502	64.0000	-82.0047					106.6428	0.3631	106.6715	0.3644
64.2000	-76.2580	63.9635	-76.4408					64.2000	-81.8503	64.2000	-82.0047					106.6645	0.3634	106.6973	0.3648
64.4000	-76.2579	64.1635	-76.4407					64.4000	-81.8503	64.4000	-82.0048					106.6863	0.3638	106.7185	0.3651
64.6000	-76.2577	64.3635	-76.4405					64.6000	-81.8503	64.6000	-82.0048					106.7080	0.3641	106.7397	0.3654
64.8000	-76.2576	64.5635	-76.4404					64.8000	-81.8503	64.8000	-82.0048					106.7297	0.3645	106.7609	0.3658
65.0000	-76.2575	64.7635	-76.4403					65.0000	-81.8503	65.0000	-82.0048					106.7515	0.3648	106.7821	0.3661
65.2000	-76.2574	64.9635	-76.4402					65.2000	-81.8503	65.2000	-82.0048					106.7732	0.3652	106.8033	0.3665
65.4000	-76.2573	65.1635	-76.4400					65.4000	-81.8503	65.4000	-82.0048					106.7950	0.3656	106.8245	0.3668
65.6000	-76.2572	65.3635	-76.4399					65.6000	-81.8503	65.6000	-82.0048					106.8176	0.3660	106.8472	0.3672
65.8000	-76.2571	65.5635	-76.4398					65.8000	-81.8503	65.8000	-82.0048					106.8403	0.3664	106.8699	0.3676
66.0000	-76.2570	65.7635	-76.4397					66.0000	-81.8503	66.0000	-82.0048					106.8630	0.3667	106.8926	0.3680
66.2000	-76.2569	65.9635	-76.4395					66.2000	-81.8503	66.2000	-82.0048					106.8856	0.3671	106.9084	0.3682
66.4000	-76.2568	66.1635	-76.4394					66.4000	-81.8503	66.4000	-82.0048					106.9022	0.3674	106.9242	0.3684
66.6000	-76.2567	66.3635	-76.4393					66.6000	-81.8503	66.6000	-82.0048					106.9187	0.3676	106.9400	0.3687
66.8000	-76.2566	66.5635	-76.4392					66.8000	-81.8503	66.8000	-82.0048					106.9352	0.3679	106.9558	0.3689
67.0000	-76.2565	66.7635	-76.4391					67.0000	-81.8503	67.0000	-82.0048					106.9518	0.3682	106.9716	0.3692
67.2000	-76.2564	66.9635	-76.4389					67.2000	-81.8503	67.2000	-82.0048					106.9683	0.3684	106.9874	0.3694
67.4000	-76.2563	67.1635	-76.4388					67.4000	-81.8503	67.4000	-82.0048					106.9849	0.3687	107.0079	0.3697
67.6000	-76.2562	67.3635	-76.4387					67.6000	-81.8503	67.6000	-82.0048					107.0054	0.3690	107.0285	0.3701
67.8000	-76.2561	67.5635	-76.4386					67.8000	-81.8503	67.8000	-82.0048					107.0259	0.3693	107.0490	0.3704
68.0000	-76.2560	67.7635	-76.4385					68.0000	-81.8503	68.0000	-82.0048					107.0465	0.3697	107.0695	0.3707
68.2000	-76.2559	67.9635	-76.4383					68.2000	-81.8503	68.2000	-82.0048					107.0670	0.3700	107.0901	0.3711
68.4000	-76.2558	68.1635	-76.4382					68.4000	-81.8503	68.4000	-82.0048					107.0876	0.3704	107.1106	0.3714
68.6000	-76.2556	68.3635	-76.4381					68.6000	-81.8503	68.6000	-82.0048					107.1081	0.3707	107.1323	0.3718
68.8000	-76.2555	68.5635	-76.4380					68.8000	-81.8503	68.8000	-82.0048					107.1296	0.3711	107.1540	0.3721
69.0000	-76.2554	68.7635	-76.4379					69.0000	-81.8503	69.0000	-82.0048					107.1510	0.3714	107.1757	0.3725
69.2000	-76.2553	68.9635	-76.4378					69.2000	-81.8503	69.2000	-82.0048					107.1725	0.3718	107.1916	0.3727
69.4000	-76.2553	69.1635	-76.4376					69.4000	-81.8503	69.4000	-82.0048					107.1888	0.3720	107.2076	0.3730
69.6000	-76.2552	69.3635	-76.4375					69.6000	-81.8503	69.6000	-82.0049					107.2051	0.3723	107.2235	0.3732
69.8000	-76.2551	69.5635	-76.4374					69.8000	-81.8503	69.8000	-82.0049					107.2214	0.3726	107.2394	0.3734
70.0000	-76.2550	69.7635	-76.4373					70.0000	-81.8503	70.0000	-82.0049					107.2377	0.3728	107.2553	0.3737
70.2000	-76.2549	69.9635	-76.4372					70.2000	-81.8503	70.2000	-82.0049					107.2539	0.3731	107.2712	0.3739
70.4000	-76.2548	70.1635	-76.4371					70.4000	-81.8504	70.4000	-82.0049					107.2702	0.3733	107.2918	0.3742
70.6000	-76.2547	70.3635	-76.4370					70.6000	-81.8504	70.6000	-82.0049					107.2906	0.3736	107.3123	0.3746
70.8000	-76.2546	70.5635	-76.4369					70.8000	-81.8504	70.8000	-82.0049					107.3110	0.3740	107.3329	0.3749
71.0000	-76.2545	70.7635	-76.4367					71.0000	-81.8504	71.0000	-82.0049					107.3313	0.3743	107.3534	0.3752
71.2000	-76.2544	70.9635	-76.4366					71.2000	-81.8504	71.2000	-82.0049					107.3517	0.3747	107.3740	0.3756
71.4000	-76.2543	71.1635	-76.4365					71.4000	-81.8504	71.4000	-82.0049					107.3721	0.3750	107.3945	0.3759
71.6000	-76.2542	71.3635	-76.4364					71.6000	-81.8504	71.6000	-82.0049					107.3925	0.3753	107.4160	0.3762
71.8000	-76.2541	71.5635	-76.4363					71.8000	-81.8504	71.8000	-82.0049					107.4137	0.3757	107.4376	0.3766
72.0000	-76.2540	71.7635	-76.4362					72.0000	-81.8504	72.0000	-82.0049					107.4349	0.3761	107.4591	0.3769
72.2000	-76.2539	71.9635	-76.4361					72.2000	-81.8504	72.2000	-82.0049					107.4562	0.3764	107.4754	0.3772
72.4000	-76.2538	72.1635	-76.4360					72.4000	-81.8504	72.4000	-82.0049					107.4725	0.3767	107.4916	0.3774
72.6000	-76.2537	72.3635	-76.4359					72.6000	-81.8504	72.6000	-82.0049					107.4888	0.3769	107.5079	0.3777
72.8000	-76.2536	72.5635	-76.4358					72.8000	-81.8504	72.8000	-82.0049					107.5051	0.3772	107.5242	0.3779
73.0000	-76.2535	72.7635	-76.4357					73.0000	-81.8504	73.0000	-82.0049					107.5214	0.3774	107.5405	0.3782
73.2000	-76.2534	72.9635	-76.4355					73.2000	-81.8504	73.2000	-82.0049					107.5377	0.3777	107.5567	0.3784
73.4000	-76.2533	73.1635	-76.4354					73.4000	-81.8504	73.4000	-82.0049					107.5540	0.3779	107.5772	0.3787
73.6000	-76.2533	73.3635	-76.4353					73.6000	-81.8504	73.6000	-82.0049					107.5743	0.3783	107.5977	0.3790
73.8000	-76.2532	73.5635	-76.4352					73.8000	-81.8504	73.8000	-82.0049					107.5947	0.3786	107.6182	0.3794
74.0000	-76.2531	73.7635	-76.4351					74.0000	-81.8504	74.0000	-82.0049					107.6151	0.3789	107.6387	0.3797
74.2000	-76.2530	73.9635	-76.4350					74.2000	-81.8504	74.2000	-82.0049					107.6355	0.3793	107.6592	0.3800
74.4000	-76.2529	74.1635	-76.4349					74.4000	-81.8504	74.4000	-82.0049					107.6558	0.3796	107.6797	0.3804
74.6000	-76.2528	74.3635	-76.4348					74.6000	-81.8504	74.6000	-82.0049					107.6762	0.3799	107.7002	0.3807
74.8000	-76.2527	74.5635	-76.4347					74.8000	-81.8504	74.8000	-82.0049					107.6966	0.3803	107.7207	0.3810
75.0000	-76.2526	74.7635	-76.4346					75.0000	-81.8504	75.0000	-82.0049					107.7171	0.3806	107.7418	0.3813
75.2000	-76.2525	74.9635	-76.4345					75.2000	-81.8504	75.2000	-82.0050					107.7375	0.3810	107.7630	0.3817
75.4000	-76.2524	75.1635	-76.4344					75.4000	-81.8504	75.4000	-82.0050					107.7580	0.3813	107.7842	0.3820
75.6000	-76.2524	75.3635	-76.4343					75.6000	-81.8504	75.6000	-82.0050					107.7784	0.3816	107.8054	0.3823
75.8000	-76.2523	75.5635	-76.4342					75.8000	-81.8504	75.8000	-82.0050					107.7989	0.3819	107.8266	0.3826
76.0000	-76.2522	75.7635	-76.4341					76.0000	-81.8504	76.0000	-82.0050					107.8251	0.3823	107.8477	0.3829
76.2000	-76.2521	75.9635	-76.4340					76.2000	-81.8504	76.2000	-82.0050					107.8466	0.3827	107.8689	0.3833
76.4000	-76.2520	76.1635	-76.4339					76.4000	-81.8504	76.4000	-82.0050					107.8682	0.3830	107.8901	0.3836
76.6000	-76.2519	76.3635	-76.4338					76.6000	-81.8504	76.6000	-82.0050					107.8898	0.3834	107.9113	0.3839
76.8000	-76.2518	76.5635	-76.4337					76.8000	-81.8504	76.8000	-82.0050					107.9114	0.3837	107.9324	0.3843
77.0000	-76.2517	76.7635	-76.4336					77.0000	-81.8505	77.0000	-82.0050					107.9330	0.3841	107.9549	0.3846
77.2000	-76.2517	76.9635	-76.4335					77.2000	-81.8505	77.2000	-82.0050					107.9545	0.3844	107.9774	0.3850
77.4000	-76.2516	77.1635	-76.4334					77.4000	-81.8505	77.4000	-82.0050					107.9777	0.3848	107.9999	0.3854
77.6000	-76.2515	77.3635	-76.4333					77.6000	-81.8505	77.6000	-82.0050					108.0009	0.3852	108.0224	0.3857
77.8000	-76.2514	77.5635	-76.4332					77.8000	-81.8505	77.8000	-82.0050					108.0240	0.3856	108.0392	0.3860
78.0000	-76.2513	77.7635	-76.4331					78.0000	-81.8505	78.0000	-82.0050					108.0320	0.3857	108.0560	0.3862
78.2000	-76.2512	77.9635	-76.4330					78.2000	-81.8505	78.2000	-82.0050					108.0400	0.3858	108.0728	0.3865
78.4000	-76.2512	78.1635	-76.4329					78.4000	-81.8505	78.4000	-82.0050					108.0480	0.3860	108.0896	0.3867
78.6000	-76.2511	78.3635	-76.4328					78.6000	-81.8505	78.6000	-82.0050					108.0560	0.3861	108.1064	0.3870
78.8000	-76.2510	78.5635	-76.4327					78.8000	-81.8505	78.8000	-82.0050					108.0640	0.3862	108.1232	0.3872
79.0000	-76.2509	78.7635	-76.4326					79.0000	-81.8505	79.0000	-82.0050					108.0719	0.3863	108.1439	0.3875
79.2000	-76.2508	78.9635	-76.4325					79.2000	-81.8505	79.2000	-82.0050					108.0917	0.3866	108.1645	0.3878
79.4000	-76.2507	79.1635	-76.4324					79.4000	-81.8505	79.4000	-82.0050					108.1115	0.3869	108.1852	0.3882
79.6000	-76.2507	79.3635	-76.4323					79.6000	-81.8505	79.6000	-82.0050					108.1313	0.3873	108.2059	0.3885
79.8000	-76.2506	79.5635	-76.4322					79.8000	-81.8505	79.8000	-82.0050					108.1476	0.3875	108.2266	0.3888
80.0000	-76.2505	79.7635	-76.4321					80.0000	-81.8505	80.0000	-82.0050					108.1639	0.3878	108.2472	0.3892
80.2000	-76.2504	79.9635	-76.4321					80.2000	-81.8505	80.2000	-82.0050					108.1802	0.3880	108.2687	0.3895
80.4000	-76.2503	80.1635	-76.4320					80.4000	-81.8505	80.4000	-82.0050					108.1965	0.3883	108.2901	0.3898
80.6000	-76.2503	80.3635	-76.4319					80.6000	-81.8505	80.6000	-82.0050					108.2128	0.3886	108.3116	0.3902
80.8000	-76.2502	80.5635	-76.4318					80.8000	-81.8505	80.8000	-82.0050					108.2318	0.3889	108.3275	0.3904
81.0000	-76.2501	80.7635	-76.4317					81.0000	-81.8505	81.0000	-82.0051					108.2509	0.3892	108.3434	0.3907
81.2000	-76.2500	80.9635	-76.4316					81.2000	-81.8505	81.2000	-82.0051					108.2699	0.3895	108.3593	0.3909
81.4000	-76.2499	81.1635	-76.4315					81.4000	-81.8505	81.4000	-82.0051					108.2889	0.3899	108.3752	0.3911
81.6000	-76.2499	81.3635	-76.4314					81.6000	-81.8505	81.6000	-82.0051					108.3080	0.3902	108.3911	0.3914
81.8000	-76.2498	81.5635	-76.4313					81.8000	-81.8505	81.8000	-82.0051					108.3270	0.3905	108.4070	0.3916
82.0000	-76.2497	81.7635	-76.4312					82.0000	-81.8505	82.0000	-82.0051					108.3487	0.3908	108.4275	0.3919
82.2000	-76.2496	81.9635	-76.4311					82.2000	-81.8505	82.2000	-82.0051					108.3704	0.3911	108.4480	0.3922
82.4000	-76.2496	82.1635	-76.4310					82.4000	-81.8505	82.4000	-82.0051					108.3921	0.3915	108.4685	0.3925
82.6000	-76.2495	82.3635	-76.4310					82.6000	-81.8505	82.6000	-82.0051					108.4138	0.3918	108.4890	0.3929
82.8000	-76.2494	82.5635	-76.4309					82.8000	-81.8505	82.8000	-82.0051					108.4355	0.3922	108.5095	0.3932
83.0000	-76.2493	82.7635	-76.4308					83.0000	-81.8505	83.0000	-82.0051					108.4572	0.3925	108.5301	0.3935
83.2000	-76.2492	82.9635	-76.4307					83.2000	-81.8505	83.2000	-82.0051					108.4789	0.3929	108.5515	0.3939
83.4000	-76.2492	83.1635	-76.4306					83.4000	-81.8505	83.4000	-82.0051					108.5010	0.3932	108.5729	0.3942
83.6000	-76.2491	83.3635	-76.4305					83.6000	-81.8505	83.6000	-82.0051					108.5230	0.3936	108.5943	0.3945
83.8000	-76.2490	83.5635	-76.4304					83.8000	-81.8505	83.8000	-82.0051					108.5451	0.3940	108.6106	0.3948
84.0000	-76.2489	83.7635	-76.4303					84.0000	-81.8506	84.0000	-82.0051					108.5672	0.3943	108.6269	0.3950
84.2000	-76.2489	83.9635	-76.4302					84.2000	-81.8506	84.2000	-82.0051					108.5876	0.3947	108.6432	0.3953
84.4000	-76.2488	84.1635	-76.4302					84.4000	-81.8506	84.4000	-82.0051					108.6063	0.3950	108.6595	0.3955
84.6000	-76.2487	84.3635	-76.4301					84.6000	-81.8506	84.6000	-82.0051					108.6249	0.3953	108.6758	0.3957
84.8000	-76.2486	84.5635	-76.4300					84.8000	-81.8506	84.8000	-82.0051					108.6436	0.3956	108.6921	0.3960
85.0000	-76.2486	84.7635	-76.4299					85.0000	-81.8506	85.0000	-82.0051					108.6623	0.3958	108.7126	0.3963
85.2000	-76.2485	84.9635	-76.4298					85.2000	-81.8506	85.2000	-82.0051					108.6809	0.3961	108.7331	0.3966
85.4000	-76.2484	85.1635	-76.4297					85.4000	-81.8506	85.4000	-82.0051					108.7000	0.3964	108.7536	0.3969
85.6000	-76.2484	85.3635	-76.4296					85.6000	-81.8506	85.6000	-82.0051					108.7191	0.3967	108.7741	0.3972
85.8000	-76.2483	85.5635	-76.4296					85.8000	-81.8506	85.8000	-82.0051					108.7382	0.3970	108.7946	0.3976
86.0000	-76.2482	85.7635	-76.4295					86.0000	-81.8506	86.0000	-82.0051					108.7573	0.3974	108.8150	0.3979
86.2000	-76.2481	85.9635	-76.4294					86.2000	-81.8506	86.2000	-82.0051					108.7764	0.3977	108.8355	0.3982
86.4000	-76.2481	86.1635	-76.4293					86.4000	-81.8506	86.4000	-82.0051					108.7955	0.3980	108.8560	0.3985
86.6000	-76.2480	86.3635	-76.4292					86.6000	-81.8506	86.6000	-82.0051					108.8151	0.3983	108.8772	0.3989
86.8000	-76.2479	86.5635	-76.4291					86.8000	-81.8506	86.8000	-82.0051					108.8348	0.3987	108.8983	0.3992
87.0000	-76.2479	86.7635	-76.4291					87.0000	-81.8506	87.0000	-82.0051					108.8545	0.3990	108.9195	0.3995
87.2000	-76.2478	86.9635	-76.4290					87.2000	-81.8506	87.2000	-82.0052					108.8742	0.3993	108.9406	0.3998
87.4000	-76.2477	87.1635	-76.4289					87.4000	-81.8506	87.4000	-82.0052					108.8939	0.3996	108.9618	0.4001
87.6000	-76.2476	87.3635	-76.4288					87.6000	-81.8506	87.6000	-82.0052					108.9136	0.3999	108.9829	0.4004
87.8000	-76.2476	87.5635	-76.4287					87.8000	-81.8506	87.8000	-82.0052					108.9353	0.4002	109.0041	0.4007
88.0000	-76.2475	87.7635	-76.4286					88.0000	-81.8506	88.0000	-82.0052					108.9571	0.4006	109.0252	0.4011
88.2000	-76.2474	87.9635	-76.4286					88.2000	-81.8506	88.2000	-82.0052					108.9788	0.4009	109.0464	0.4014
88.4000	-76.2474	88.1635	-76.4285					88.4000	-81.8506	88.4000	-82.0052					109.0006	0.4013	109.0675	0.4017
88.6000	-76.2473	88.3635	-76.4284					88.6000	-81.8506	88.6000	-82.0052					109.0223	0.4016	109.0900	0.4021
88.8000	-76.2472	88.5635	-76.4283					88.8000	-81.8506	88.8000	-82.0052					109.0441	0.4020	109.1126	0.4025
89.0000	-76.2472	88.7635	-76.4282					89.0000	-81.8506	89.0000	-82.0052					109.0658	0.4023	109.1351	0.4028
89.2000	-76.2471	88.9635	-76.4282					89.2000	-81.8506	89.2000	-82.0052					109.0886	0.4027	109.1577	0.4032
89.4000	-76.2470	89.1635	-76.4281					89.4000	-81.8506	89.4000	-82.0052					109.1113	0.4031	109.1747	0.4034
89.6000	-76.2470	89.3635	-76.4280					89.6000	-81.8506	89.6000	-82.0052					109.1340	0.4035	109.1917	0.4037
89.8000	-76.2469	89.5635	-76.4279					89.8000	-81.8506	89.8000	-82.0052					109.1567	0.4038	109.2087	0.4039
90.0000	-76.2468	89.7635	-76.4279					90.0000	-81.8506	90.0000	-82.0052					109.1734	0.4041	109.2257	0.4042
90.2000	-76.2468	89.9635	-76.4278					90.2000	-81.8506	90.2000	-82.0052					109.1901	0.4044	109.2427	0.4044
90.4000	-76.2467	90.1635	-76.4277					90.4000	-81.8506	90.4000	-82.0052					109.2068	0.4046	109.2597	0.4047
90.6000	-76.2466	90.3635	-76.4276					90.6000	-81.8506	90.6000	-82.0052					109.2235	0.4049	109.2804	0.4050
90.8000	-76.2466	90.5635	-76.4275					90.8000	-81.8506	90.8000	-82.0052					109.2402	0.4051	109.3011	0.4053
91.0000	-76.2465	90.7635	-76.4275					91.0000	-81.8506	91.0000	-82.0052					109.2569	0.4054	109.3218	0.4056
91.2000	-76.2464	90.9635	-76.4274					91.2000	-81.8506	91.2000	-82.0052					109.2774	0.4057	109.3425	0.4059
91.4000	-76.2464	91.1635	-76.4273					91.4000	-81.8507	91.4000	-82.0052					109.2980	0.4061	109.3631	0.4063
91.6000	-76.2463	91.3635	-76.4272					91.6000	-81.8507	91.6000	-82.0052					109.3185	0.4064	109.3838	0.4066
91.8000	-76.2462	91.5635	-76.4272					91.8000	-81.8507	91.8000	-82.0052					109.3391	0.4067	109.4052	0.4069
92.0000	-76.2462	91.7635	-76.4271					92.0000	-81.8507	92.0000	-82.0052					109.3596	0.4071	109.4266	0.4073
92.2000	-76.2461	91.9635	-76.4270					92.2000	-81.8507	92.2000	-82.0052					109.3802	0.4074	109.4480	0.4076
92.4000	-76.2460	92.1635	-76.4269					92.4000	-81.8507	92.4000	-82.0052					109.4016	0.4078	109.4639	0.4078
92.6000	-76.2460	92.3635	-76.4269					92.6000	-81.8507	92.6000	-82.0052					109.4231	0.4081	109.4799	0.4081
92.8000	-76.2459	92.5635	-76.4268					92.8000	-81.8507	92.8000	-82.0052					109.4445	0.4085	109.4958	0.4083
93.0000	-76.2458	92.7635	-76.4267					93.0000	-81.8507	93.0000	-82.0052					109.4609	0.4087	109.5118	0.4085
93.2000	-76.2458	92.9635	-76.4266					93.2000	-81.8507	93.2000	-82.0052					109.4774	0.4090	109.5278	0.4087
93.4000	-76.2457	93.1635	-76.4266					93.4000	-81.8507	93.4000	-82.0052					109.4938	0.4093	109.5437	0.4090
93.6000	-76.2457	93.3635	-76.4265					93.6000	-81.8507	93.6000	-82.0053					109.5102	0.4095	109.5642	0.4093
93.8000	-76.2456	93.5635	-76.4264					93.8000	-81.8507	93.8000	-82.0053					109.5266	0.4098	109.5847	0.4096
94.0000	-76.2455	93.7635	-76.4263					94.0000	-81.8507	94.0000	-82.0053					109.5430	0.4100	109.6052	0.4099
94.2000	-76.2455	93.9635	-76.4263					94.2000	-81.8507	94.2000	-82.0053					109.5634	0.4103	109.6257	0.4102
94.4000	-76.2454	94.1635	-76.4262					94.4000	-81.8507	94.4000	-82.0053					109.5838	0.4107	109.6462	0.4106
94.6000	-76.2453	94.3635	-76.4261					94.6000	-81.8507	94.6000	-82.0053					109.6041	0.4110	109.6667	0.4109
94.8000	-76.2453	94.5635	-76.4260					94.8000	-81.8507	94.8000	-82.0053					109.6245	0.4113	109.6881	0.4112
95.0000	-76.2452	94.7635	-76.4260					95.0000	-81.8507	95.0000	-82.0053					109.6449	0.4117	109.7095	0.4115
95.2000	-76.2452	94.9635	-76.4259					95.2000	-81.8507	95.2000	-82.0053					109.6652	0.4120	109.7309	0.4119
95.4000	-76.2451	95.1635	-76.4258					95.4000	-81.8507	95.4000	-82.0053					109.6865	0.4124	109.7473	0.4121
95.6000	-76.2450	95.3635	-76.4258					95.6000	-81.8507	95.6000	-82.0053					109.7077	0.4127	109.7636	0.4124
95.8000	-76.2450	95.5635	-76.4257					95.8000	-81.8507	95.8000	-82.0053					109.7289	0.4131	109.7800	0.4126
96.0000	-76.2449	95.7635	-76.4256					96.0000	-81.8507	96.0000	-82.0053					109.7453	0.4133	109.7964	0.4128
96.2000	-76.2449	95.9635	-76.4256					96.2000	-81.8507	96.2000	-82.0053					109.7618	0.4136	109.8127	0.4131
96.4000	-76.2448	96.1635	-76.4255					96.4000	-81.8507	96.4000	-82.0053					109.7782	0.4138	109.8291	0.4133
96.6000	-76.2447	96.3635	-76.4254					96.6000	-81.8507	96.6000	-82.0053					109.7946	0.4141	109.8496	0.4136
96.8000	-76.2447	96.5635	-76.4253					96.8000	-81.8507	96.8000	-82.0053					109.8111	0.4143	109.8700	0.4139
97.0000	-76.2446	96.7635	-76.4253					97.0000	-81.8507	97.0000	-82.0053					109.8275	0.4146	109.8905	0.4142
97.2000	-76.2446	96.9635	-76.4252					97.2000	-81.8507	97.2000	-82.0053					109.8479	0.4149	109.9110	0.4145
97.4000	-76.2445	97.1635	-76.4251					97.4000	-81.8507	97.4000	-82.0053					109.8682	0.4152	109.9315	0.4149
97.6000	-76.2444	97.3635	-76.4251					97.6000	-81.8507	97.6000	-82.0053					109.8886	0.4156	109.9519	0.4152
97.8000	-76.2444	97.5635	-76.4250					97.8000	-81.8507	97.8000	-82.0053					109.9089	0.4159	109.9724	0.4155
98.0000	-76.2443	97.7635	-76.4249					98.0000	-81.8507	98.0000	-82.0053					109.9293	0.4163	109.9929	0.4158
98.2000	-76.2443	97.9635	-76.4249					98.2000	-81.8507	98.2000	-82.0053					109.9496	0.4166	110.0141	0.4162
98.4000	-76.2442	98.1635	-76.4248					98.4000	-81.8507	98.4000	-82.0053					109.9701	0.4169	110.0353	0.4165
98.6000	-76.2442	98.3635	-76.4247					98.6000	-81.8507	98.6000	-82.0053					109.9905	0.4173	110.0565	0.4168
98.8000	-76.2441	98.5635	-76.4247					98.8000	-81.8507	98.8000	-82.0053					110.0110	0.4176	110.0777	0.4171
99.0000	-76.2440	98.7635	-76.4246					99.0000	-81.8508	99.0000	-82.0053					110.0314	0.4179	110.0990	0.4174
99.2000	-76.2440	98.9635	-76.4245					99.2000	-81.8508	99.2000	-82.0053					110.0519	0.4182	110.1202	0.4177
99.4000	-76.2439	99.1635	-76.4245					99.4000	-81.8508	99.4000	-82.0053					110.0723	0.4186	110.1414	0.4180
99.6000	-76.2439	99.3635	-76.4244					99.6000	-81.8508	99.6000	-82.0053					110.0985	0.4190	110.1626	0.4183
99.8000	-76.2438	99.5635	-76.4243					99.8000	-81.8508	99.8000	-82.0053					110.1201	0.4193	110.1838	0.4187
99.8246	-76.2438	99.7635	-76.4243					99.8600	-81.8508	99.8200	-82.0053					110.1417	0.4196	110.2050	0.4190
99.8492	-76.2438	99.9635	-76.4242					99.9200	-81.8508	99.8400	-82.0053					110.1633	0.4200	110.2276	0.4194
99.8738	-76.2438	99.9881	-76.4242					99.9800	-81.8508	99.8600	-82.0053					110.1849	0.4203	110.2501	0.4197
99.8975	-76.2438	99.9996	-76.4242					99.9980	-81.8508	99.9200	-82.0053					110.2065	0.4207	110.2726	0.4201
99.9211	-76.2438	100.0110	-76.3759					99.9993	-81.8508	99.9800	-82.0053					110.2281	0.4211	110.2952	0.4204
99.9448	-76.2438	100.0225	-76.3200					100.0006	-81.8065	99.9980	-82.0053					110.2513	0.4215	110.3121	0.4206
99.9684	-76.2438	100.0408	-76.2288					100.0019	-81.7554	99.9993	-82.0053					110.2745	0.4218	110.3289	0.4209
99.9920	-76.2438	100.0591	-76.1369					100.0041	-81.6676	100.0006	-81.9612					110.2977	0.4222	110.3458	0.4211
100.0035	-76.1955	100.0774	-76.0452					100.0064	-81.5790	100.0019	-81.9102					110.3138	0.4225	110.3627	0.4214
100.0149	-76.1397	100.0958	-75.9536					100.0086	-81.4905	100.0041	-81.8225					110.3300	0.4227	110.3795	0.4216
100.0264	-76.0828	100.1256	-75.8046					100.0108	-81.4023	100.0063	-81.7340					110.3461	0.4230	110.3964	0.4219
100.0428	-76.0006	100.1555	-75.6557					100.0149	-81.2360	100.0085	-81.6456					110.3623	0.4232	110.4171	0.4222
100.0593	-75.9183	100.1854	-75.5069					100.0191	-81.0699	100.0107	-81.5575					110.3784	0.4235	110.4377	0.4225
100.0758	-75.8361	100.2152	-75.3582					100.0233	-80.9040	100.0149	-81.3932					110.3946	0.4237	110.4584	0.4228
100.0922	-75.7539	100.3090	-74.8918					100.0274	-80.7381	100.0190	-81.2292					110.4150	0.4240	110.4791	0.4231
100.1257	-75.5869	100.4028	-74.4262					100.0316	-80.5724	100.0231	-81.0653					110.4354	0.4244	110.4997	0.4234
100.1592	-75.4200	100.4965	-73.9615					100.0476	-79.9381	100.0272	-80.9015					110.4558	0.4247	110.5204	0.4238
100.1927	-75.2532	100.5903	-73.4975					100.0636	-79.3057	100.0313	-80.7378					110.4762	0.4250	110.5418	0.4241
100.2261	-75.0866	100.7490	-72.7138					100.0796	-78.6750	100.0473	-80.1053					110.4966	0.4254	110.5633	0.4244
100.3233	-74.6037	100.9077	-71.9322					100.0955	-78.0460	100.0632	-79.4745					110.5170	0.4257	110.5847	0.4247
100.4204	-74.1218	101.0665	-71.1526					100.1213	-77.0376	100.0792	-78.8456					110.5385	0.4261	110.6007	0.4250
100.5175	-73.6408	101.2252	-70.3747					100.1470	-76.0328	100.0951	-78.2183					110.5600	0.4264	110.6168	0.4252
100.6146	-73.1606	101.4252	-69.3970					100.1727	-75.0312	100.1208	-77.2120					110.5814	0.4268	110.6328	0.4254
100.7870	-72.3104	101.6252	-68.4216					100.1984	-74.0326	100.1464	-76.2093					110.5981	0.4270	110.6489	0.4257
100.9594	-71.4626	101.8252	-67.4483					100.2241	-73.0364	100.1721	-75.2099					110.6147	0.4273	110.6649	0.4259
101.1317	-70.6171	102.0252	-66.4765					100.2718	-71.1948	100.1977	-74.2134					110.6313	0.4275	110.6810	0.4261
101.3041	-69.7738	102.2252	-65.5057					100.3194	-69.3584	100.2234	-73.2194					110.6480	0.4278	110.7015	0.4264
101.5041	-68.7978	102.4252	-64.5350					100.3671	-67.5249	100.2713	-71.3696					110.6646	0.4281	110.7220	0.4267
101.7041	-67.8241	102.6252	-63.5634					100.4148	-65.6916	100.3192	-69.5252					110.6813	0.4283	110.7424	0.4270
101.9041	-66.8523	102.8252	-62.5893					100.4624	-63.8550	100.3671	-67.6839					110.7016	0.4286	110.7629	0.4274
102.1041	-65.8819	103.0252	-61.6104					100.5101	-62.0095	100.4150	-65.8430					110.7220	0.4290	110.7834	0.4277
102.3041	-64.9123	103.2252	-60.6241					100.5578	-60.1466	100.4629	-63.9990					110.7423	0.4293	110.8039	0.4280
102.5041	-63.9423	103.4252	-59.6265					100.6054	-58.2529	100.5108	-62.1464					110.7627	0.4296	110.8253	0.4283
102.7041	-62.9708	103.6252	-58.6125					100.6446	-56.6586	100.5587	-60.2768					110.7831	0.4300	110.8466	0.4287
102.9041	-61.9958	103.8252	-57.5751					100.6838	-55.0128	100.6066	-58.3769					110.8034	0.4303	110.8680	0.4290
103.1041	-61.0148	104.0252	-56.5051					100.7230	-53.2918	100.6459	-56.7813					110.8246	0.4307	110.8844	0.4292
103.3041	-60.0246	104.2252	-55.3909					100.7622	-51.4634	100.6852	-55.1348					110.8457	0.4310	110.9007	0.4295
103.5041	-59.0208	104.4252	-54.2178					100.8014	-49.4834	100.7245	-53.4141					110.8669	0.4314	110.9171	0.4297
103.7041	-57.9976	104.6252	-52.9661					100.8406	-47.2914	100.7638	-51.5871					110.8833	0.4316	110.9334	0.4299
103.9041	-56.9472	104.8252	-51.6083					100.8798	-44.8047	100.8031	-49.6097					110.8998	0.4319	110.9498	0.4302
104.1041	-55.8590	105.0252	-50.1076					100.9190	-41.9085	100.8424	-47.4215					110.9162	0.4321	110.9662	0.4304
104.3041	-54.7192	105.2252	-48.4158					100.9275	-41.2133	100.8817	-44.9398					110.9327	0.4324	110.9866	0.4307
104.5041	-53.5102	105.4252	-46.4685					100.9360	-40.4887	100.9210	-42.0496					110.9491	0.4326	111.0071	0.4310
104.7041	-52.2109	105.6252	-44.1783					100.9445	-39.9037	100.9295	-41.3557					110.9656	0.4329	111.0276	0.4313
104.9041	-50.7920	105.7837	-42.0427					100.9530	-39.4243	100.9380	-40.6325					110.9859	0.4332	111.0480	0.4316
105.1041	-49.2125	105.9422	-39.9081					100.9615	-38.9549	100.9466	-40.0494					111.0062	0.4335	111.0685	0.4320
105.3041	-47.4163	106.0682	-38.1727					100.9728	-38.2745	100.9551	-39.5723					111.0265	0.4339	111.0890	0.4323
105.5041	-45.3300	106.1942	-36.2098					100.9841	-37.5031	100.9636	-39.1054					111.0469	0.4342	111.1094	0.4326
105.7041	-42.8557	106.2933	-34.4217					100.9954	-36.6479	100.9749	-38.4281					111.0672	0.4345	111.1299	0.4329
105.7641	-42.0197	106.3925	-32.3979					101.0067	-35.7142	100.9863	-37.6597					111.0875	0.4349	111.1511	0.4332
105.8241	-41.1329	106.4916	-30.1339					101.0180	-34.6983	100.9976	-36.8074					111.1079	0.4352	111.1724	0.4335
105.8841	-40.1906	106.5908	-27.6310					101.0406	-32.3859	101.0090	-35.8765					111.1284	0.4356	111.1936	0.4338
105.9441	-39.3261	106.6899	-24.9032					101.0632	-29.6501	101.0203	-34.8633					111.1488	0.4359	111.2149	0.4341
106.0041	-38.5397	106.7891	-21.9869					101.0803	-27.2629	101.0431	-32.5428					111.1693	0.4362	111.2361	0.4344
106.0641	-37.7322	106.8882	-18.9399					101.0973	-24.5792	101.0659	-29.7920					111.1897	0.4365	111.2574	0.4348
106.1247	-36.8336	106.9892	-15.7726					101.1144	-21.5975	101.0830	-27.4054					111.2101	0.4368	111.2786	0.4351
106.1853	-35.8429	107.0902	-12.6107					101.1315	-18.3435	101.1001	-24.7193					111.2363	0.4372	111.2999	0.4354
106.2459	-34.7685	107.1913	-9.5059					101.1486	-14.8728	101.1172	-21.7305					111.2579	0.4376	111.3211	0.4357
106.3064	-33.6147	107.2923	-6.4892					101.1657	-11.2615	101.1343	-18.4636					111.2795	0.4379	111.3424	0.4360
106.3670	-32.3793	107.3933	-3.5793					101.1860	-6.8998	101.1514	-14.9738					111.3011	0.4383	111.3649	0.4364
106.4569	-30.3888	107.4943	-0.7894					101.2063	-2.5717	101.1685	-11.3379					111.3227	0.4386	111.3875	0.4368
106.5468	-28.2085	107.6118	2.2891					101.2266	1.6361	101.1885	-7.0051					111.3443	0.4390	111.4100	0.4371
106.6367	-25.8468	107.7293	5.1762					101.2469	5.6652	101.2085	-2.7015					111.3659	0.4393	111.4325	0.4374
106.7266	-23.3266	107.8468	7.8616					101.2672	9.4729	101.2285	1.4868					111.3890	0.4397	111.4493	0.4377
106.8165	-20.6848	107.9643	10.3380					101.2875	13.0237	101.2486	5.5017					111.4122	0.4401	111.4661	0.4379
106.9152	-17.7002	108.0818	12.6005					101.3161	17.5379	101.2686	9.3007					111.4354	0.4405	111.4830	0.4382
107.0139	-14.6889	108.2687	15.7609					101.3447	21.4313	101.2886	12.8484					111.4515	0.4407	111.4998	0.4384
107.1126	-11.7047	108.4556	18.3992					101.3733	24.6822	101.3168	17.3616					111.4677	0.4410	111.5166	0.4386
107.2113	-8.7843	108.6425	20.5619					101.4019	27.3037	101.3450	21.2662					111.4839	0.4412	111.5334	0.4389
107.3100	-5.9497	108.8294	22.3168					101.4305	29.3434	101.3731	24.5396					111.5001	0.4415	111.5541	0.4392
107.4087	-3.2153	109.0163	23.7413					101.4591	30.8772	101.4013	27.1921					111.5162	0.4417	111.5747	0.4395
107.5325	0.0582	109.1497	24.5987					101.4838	31.8660	101.4295	29.2658					111.5324	0.4420	111.5954	0.4398
107.6564	3.1387	109.2831	25.3520					101.5086	32.6050	101.4577	30.8329					111.5528	0.4423	111.6161	0.4401
107.7803	6.0137	109.4165	26.0216					101.5333	33.1475	101.4827	31.8721					111.5732	0.4426	111.6367	0.4404
107.9041	8.6737	109.5499	26.6237					101.5581	33.5393	101.5078	32.6459					111.5936	0.4430	111.6574	0.4408
108.0280	11.1121	109.6833	27.1715					101.5828	33.8174	101.5328	33.2118					111.6140	0.4433	111.6788	0.4411
108.2040	14.1907	109.8673	27.8552					101.6079	34.0133	101.5578	33.6188					111.6344	0.4437	111.7003	0.4414
108.3800	16.8226	110.0116	28.3447					101.6330	34.1454	101.5829	33.9065					111.6548	0.4440	111.7217	0.4418
108.5560	19.0337	110.1249	28.7052					101.6581	34.2308	101.6079	34.1061					111.6763	0.4444	111.7378	0.4420
108.7320	20.8689	110.2383	29.0463					101.6832	34.2823	101.6393	34.2663					111.6978	0.4447	111.7539	0.4422
108.9080	22.3844	110.3517	29.3697					101.7033	34.3056	101.6620	34.3388					111.7192	0.4451	111.7700	0.4425
109.0641	23.5097	110.4650	29.6766					101.7234	34.3168	101.6847	34.3847					111.7359	0.4453	111.7860	0.4427
109.2202	24.4709	110.5535	29.9050					101.7434	34.3184	101.7073	34.4106					111.7525	0.4456	111.8021	0.4429
109.3764	25.3028	110.6419	30.1241					101.7635	34.3127	101.7300	34.4215					111.7692	0.4458	111.8182	0.4431
109.5325	26.0337	110.7303	30.3344					101.7836	34.3014	101.7527	34.4212					111.7858	0.4461	111.8387	0.4434
109.6886	26.6857	110.8187	30.5359					101.8068	34.2828	101.7765	34.4121					111.8024	0.4464	111.8592	0.4437
109.8447	27.2755	110.9071	30.7289					101.8301	34.2597	101.8002	34.3962					111.8191	0.4466	111.8797	0.4441
110.0447	27.9581	111.0236	30.9705					101.8533	34.2331	101.8240	34.3751					111.8394	0.4469	111.9001	0.4444
110.1073	28.1578	111.1401	31.1980					101.8766	34.2038	101.8477	34.3501					111.8598	0.4473	111.9206	0.4447
110.1698	28.3514	111.2565	31.4119					101.8998	34.1724	101.8715	34.3221					111.8802	0.4476	111.9411	0.4450
110.2324	28.5392	111.3730	31.6124					101.9231	34.1393	101.8953	34.2917					111.9005	0.4479	111.9625	0.4454
110.2949	28.7215	111.4895	31.8000					101.9476	34.1029	101.9190	34.2595					111.9209	0.4483	111.9838	0.4457
110.3574	28.8985	111.6059	31.9751					101.9721	34.0653	101.9464	34.2205					111.9412	0.4486	112.0052	0.4460
110.4617	29.1826	111.7661	32.1959					101.9966	34.0266	101.9737	34.1799					111.9624	0.4490	112.0215	0.4462
110.5660	29.4535	111.9262	32.3947					102.0211	33.9869	102.0010	34.1379					111.9836	0.4493	112.0379	0.4465
110.6703	29.7117	112.0863	32.5725					102.0456	33.9464	102.0284	34.0948					112.0047	0.4497	112.0542	0.4467
110.7556	29.9139	112.2464	32.7301					102.0702	33.9052	102.0557	34.0505					112.0212	0.4499	112.0706	0.4469
110.8409	30.1082	112.4066	32.8687					102.1042	33.8467	102.0831	34.0054					112.0376	0.4502	112.0870	0.4472
110.9262	30.2947	112.5667	32.9892					102.1383	33.7870	102.1104	33.9593					112.0541	0.4505	112.1033	0.4474
111.0115	30.4737	112.7667	33.1158					102.1724	33.7261	102.1434	33.9025					112.0705	0.4507	112.1238	0.4477
111.0968	30.6454	112.9667	33.2173					102.2065	33.6641	102.1765	33.8445					112.0870	0.4510	112.1443	0.4480
111.2272	30.8939	113.1667	33.2956					102.2406	33.6010	102.2095	33.7854					112.1034	0.4512	112.1647	0.4483
111.3576	31.1260	113.3667	33.3523					102.2746	33.5369	102.2426	33.7252					112.1237	0.4515	112.1852	0.4486
111.4880	31.3424	113.5667	33.3890					102.3316	33.4276	102.2756	33.6640					112.1441	0.4519	112.2056	0.4490
111.6184	31.5435	113.7667	33.4073					102.3886	33.3156	102.3086	33.6018					112.1644	0.4522	112.2261	0.4493
111.7489	31.7298	113.9667	33.4085					102.4455	33.2012	102.3758	33.4723					112.1847	0.4525	112.2466	0.4496
111.8793	31.9020	114.1667	33.3941					102.5025	33.0845	102.4429	33.3391					112.2050	0.4529	112.2670	0.4499
112.0588	32.1166	114.3667	33.3653					102.5595	32.9656	102.5101	33.2024					112.2253	0.4532	112.2883	0.4503
112.2382	32.3067	114.5667	33.3234					102.6164	32.8447	102.5772	33.0624					112.2458	0.4536	112.3095	0.4506
112.4177	32.4738	114.7667	33.2696					102.7281	32.6025	102.6444	32.9196					112.2662	0.4539	112.3308	0.4509
112.5972	32.6191	114.9667	33.2050					102.8398	32.3547	102.7115	32.7741					112.2866	0.4543	112.3521	0.4512
112.7766	32.7439	115.1667	33.1306					102.9515	32.1024	102.8485	32.4704					112.3071	0.4546	112.3733	0.4515
112.9561	32.8497	115.3667	33.0475					103.0632	31.8470	102.9854	32.1598					112.3275	0.4549	112.3946	0.4518
113.1561	32.9465	115.5667	32.9565					103.1749	31.5898	103.1224	31.8449					112.3480	0.4552	112.4159	0.4521
113.3561	33.0229	115.7667	32.8586					103.3749	31.1281	103.2594	31.5280					112.3742	0.4556	112.4371	0.4524
113.5561	33.0802	115.9667	32.7546					103.5749	30.6700	103.3964	31.2113					112.3957	0.4560	112.4584	0.4527
113.7561	33.1201	116.1667	32.6452					103.7749	30.2209	103.5333	30.8970					112.4173	0.4563	112.4797	0.4531
113.9561	33.1441	116.3667	32.5313					103.9749	29.7852	103.7333	30.4458					112.4389	0.4567	112.5022	0.4534
114.1561	33.1533	116.5667	32.4133					104.1749	29.3668	103.9333	30.0077					112.4605	0.4570	112.5247	0.4538
114.3561	33.1492	116.7667	32.2921					104.3749	28.9687	104.1333	29.5861					112.4821	0.4574	112.5472	0.4542
114.5561	33.1329	116.9667	32.1681					104.5749	28.5937	104.3333	29.1834					112.5037	0.4578	112.5698	0.4545
114.7561	33.1056	117.1667	32.0419					104.7749	28.2440	104.5333	28.8011					112.5269	0.4582	112.5866	0.4547
114.9561	33.0684	117.3667	31.9139					104.9749	27.9215	104.7333	28.4403					112.5500	0.4586	112.6034	0.4550
115.1561	33.0222	117.5667	31.7846					105.1749	27.6272	104.9333	28.1017					112.5732	0.4589	112.6202	0.4552
115.3561	32.9680	117.7667	31.6545					105.3749	27.3620	105.1333	27.7860					112.5894	0.4592	112.6370	0.4555
115.5561	32.9068	117.9667	31.5238					105.5749	27.1260	105.3333	27.4933					112.6056	0.4595	112.6538	0.4557
115.7561	32.8392	118.1667	31.3929					105.7749	26.9187	105.5333	27.2237					112.6217	0.4597	112.6706	0.4560
115.9561	32.7662	118.3667	31.2621					105.9749	26.7385	105.7333	26.9768					112.6379	0.4600	112.6912	0.4563
116.1561	32.6884	118.5667	31.1315					106.1749	26.5832	105.9333	26.7519					112.6541	0.4602	112.7119	0.4566
116.3561	32.6064	118.7667	31.0015					106.3749	26.4500	106.1333	26.5477					112.6703	0.4605	112.7325	0.4569
116.5561	32.5210	118.9667	30.8722					106.5749	26.3363	106.3333	26.3625					112.6907	0.4608	112.7532	0.4572
116.7561	32.4326	119.1667	30.7438					106.7749	26.2389	106.5333	26.1946					112.7111	0.4611	112.7738	0.4575
116.9561	32.3417	119.3667	30.6164					106.9749	26.1551	106.7333	26.0418					112.7315	0.4615	112.7945	0.4579
117.1561	32.2489	119.5667	30.4901					107.1749	26.0820	106.9333	25.9021					112.7519	0.4618	112.8159	0.4582
117.3561	32.1545	119.7667	30.3651					107.3749	26.0168	107.1333	25.7731					112.7723	0.4622	112.8374	0.4585
117.5561	32.0590	119.9667	30.2414					107.5749	25.9573	107.3333	25.6527					112.7927	0.4625	112.8588	0.4589
117.7561	31.9627	120.1667	30.1189					107.7749	25.9018	107.5333	25.5387					112.8141	0.4629	112.8749	0.4591
117.9561	31.8659	120.3667	29.9979					107.9749	25.8485	107.7333	25.4293					112.8356	0.4632	112.8910	0.4593
118.1561	31.7689	120.5667	29.8783					108.1749	25.7964	107.9333	25.3227					112.8571	0.4636	112.9071	0.4596
118.3561	31.6719	120.7667	29.7600					108.3749	25.7446	108.1333	25.2176					112.8737	0.4639	112.9232	0.4598
118.5561	31.5752	120.9667	29.6432					108.5749	25.6926	108.3333	25.1127					112.8904	0.4641	112.9393	0.4600
118.7561	31.4789	121.1667	29.5277					108.7749	25.6403	108.5333	25.0076					112.9070	0.4644	112.9554	0.4603
118.9561	31.3832	121.3667	29.4135					108.9749	25.5876	108.7333	24.9017					112.9236	0.4647	112.9759	0.4606
119.1561	31.2883	121.5667	29.3006					109.1749	25.5350	108.9333	24.7949					112.9403	0.4649	112.9964	0.4609
119.3561	31.1942	121.7667	29.1891					109.3749	25.4827	109.1333	24.6874					112.9569	0.4652	113.0169	0.4612
119.5561	31.1010	121.9667	29.0787					109.5749	25.4313	109.3333	24.5795					112.9773	0.4655	113.0374	0.4615
119.7561	31.0088	122.1667	28.9695					109.7749	25.3816	109.5333	24.4718					112.9976	0.4658	113.0578	0.4619
119.9561	30.9177	122.3667	28.8614					109.9749	25.3342	109.7333	24.3650					113.0180	0.4662	113.0783	0.4622
120.1561	30.8277	122.5667	28.7544					110.1749	25.2894	109.9333	24.2596					113.0384	0.4665	113.0997	0.4625
120.3561	30.7388	122.7667	28.6485					110.3749	25.2476	110.1333	24.1559					113.0587	0.4669	113.1210	0.4629
120.5561	30.6511	122.9667	28.5434					110.5749	25.2093	110.3333	24.0546					113.0791	0.4672	113.1424	0.4632
120.7561	30.5646	123.1667	28.4393					110.7749	25.1749	110.5333	23.9561					113.1002	0.4676	113.1587	0.4634
120.9561	30.4792	123.3667	28.3360					110.9749	25.1447	110.7333	23.8607					113.1214	0.4680	113.1751	0.4637
121.1561	30.3950	123.5667	28.2336					111.1749	25.1187	110.9333	23.7686					113.1426	0.4683	113.1914	0.4639
121.3561	30.3118	123.7667	28.1318					111.3749	25.0969	111.1333	23.6800					113.1590	0.4686	113.2078	0.4641
121.5561	30.2298	123.9667	28.0308					111.5749	25.0793	111.3333	23.5950					113.1755	0.4689	113.2242	0.4644
121.7561	30.1489	124.1667	27.9304					111.7749	25.0660	111.5333	23.5136					113.1919	0.4691	113.2405	0.4646
121.9561	30.0691	124.3667	27.8306					111.9749	25.0570	111.7333	23.4358					113.2084	0.4694	113.2610	0.4649
122.1561	29.9903	124.5667	27.7314					112.1749	25.0521	111.9333	23.3616					113.2248	0.4696	113.2815	0.4652
122.3561	29.9124	124.7667	27.6327					112.3749	25.0511	112.1333	23.2909					113.2413	0.4699	113.3019	0.4656
122.5561	29.8355	124.9667	27.5344					112.5749	25.0540	112.3333	23.2235					113.2616	0.4702	113.3224	0.4659
122.7561	29.7596	125.1667	27.4367					112.7749	25.0606	112.5333	23.1595					113.2819	0.4706	113.3428	0.4662
122.9561	29.6845	125.3667	27.3393					112.9749	25.0708	112.7333	23.0986					113.3022	0.4709	113.3633	0.4665
123.1561	29.6103	125.5667	27.2423					113.1749	25.0843	112.9333	23.0406					113.3226	0.4713	113.3838	0.4669
123.3561	29.5368	125.7667	27.1457					113.3749	25.1010	113.1333	22.9856					113.3429	0.4716	113.4042	0.4672
123.5561	29.4642	125.9667	27.0493					113.5749	25.1208	113.3333	22.9332					113.3632	0.4720	113.4255	0.4675
123.7561	29.3923	126.1667	26.9533					113.7749	25.1434	113.5333	22.8835					113.3836	0.4723	113.4467	0.4678
123.9561	29.3211	126.3667	26.8576					113.9749	25.1688	113.7333	22.8362					113.4041	0.4727	113.4680	0.4682
124.1561	29.2506	126.5667	26.7621					114.1749	25.1966	113.9333	22.7912					113.4245	0.4730	113.4893	0.4685
124.3561	29.1807	126.7667	26.6668					114.3749	25.2269	114.1333	22.7484					113.4449	0.4734	113.5106	0.4688
124.5561	29.1115	126.9667	26.5718					114.5749	25.2594	114.3333	22.7076					113.4654	0.4737	113.5318	0.4691
124.7561	29.0428	127.1667	26.4770					114.7749	25.2939	114.5333	22.6688					113.4858	0.4740	113.5531	0.4694
124.9561	28.9747	127.3667	26.3824					114.9749	25.3304	114.7333	22.6318					113.5120	0.4744	113.5744	0.4697
125.1561	28.9071	127.5667	26.2879					115.1749	25.3687	114.9333	22.5965					113.5336	0.4748	113.5956	0.4701
125.3561	28.8401	127.7667	26.1936					115.3749	25.4086	115.1333	22.5628					113.5552	0.4751	113.6169	0.4704
125.5561	28.7735	127.9667	26.0995					115.5749	25.4501	115.3333	22.5306					113.5768	0.4755	113.6394	0.4708
125.7561	28.7075	128.1667	26.0055					115.7749	25.4930	115.5333	22.4999					113.5984	0.4759	113.6620	0.4712
125.9561	28.6418	128.3667	25.9117					115.9749	25.5373	115.7333	22.4705					113.6200	0.4763	113.6845	0.4715
126.1561	28.5766	128.5667	25.8180					116.1749	25.5827	115.9333	22.4423					113.6416	0.4766	113.7070	0.4719
126.3561	28.5119	128.7667	25.7244					116.3749	25.6292	116.1333	22.4153					113.6648	0.4770	113.7238	0.4721
126.5561	28.4475	128.9667	25.6310					116.5749	25.6767	116.3333	22.3894					113.6879	0.4774	113.7406	0.4724
126.7561	28.3835	129.1667	25.5377					116.7749	25.7251	116.5333	22.3645					113.7111	0.4778	113.7574	0.4726
126.9561	28.3198	129.3667	25.4445					116.9749	25.7743	116.7333	22.3405					113.7273	0.4781	113.7742	0.4729
127.1561	28.2565	129.5667	25.3514					117.1749	25.8242	116.9333	22.3175					113.7434	0.4784	113.7910	0.4731
127.3561	28.1936	129.7667	25.2584					117.3749	25.8747	117.1333	22.2953					113.7596	0.4786	113.8078	0.4734
127.5561	28.1310	129.9667	25.1655					117.5749	25.9258	117.3333	22.2738					113.7758	0.4789	113.8284	0.4737
127.7561	28.0686	130.1667	25.0727					117.7749	25.9774	117.5333	22.2530					113.7919	0.4792	113.8491	0.4740
127.9561	28.0066	130.3667	24.9800					117.9749	26.0293	117.7333	22.2330					113.8081	0.4794	113.8697	0.4743
128.1561	27.9449	130.5667	24.8874					118.1749	26.0816	117.9333	22.2135					113.8285	0.4797	113.8904	0.4747
128.3561	27.8835	130.7667	24.7949					118.3749	26.1342	118.1333	22.1946					113.8489	0.4801	113.9110	0.4750
128.5561	27.8223	130.9667	24.7024					118.5749	26.1869	118.3333	22.1762					113.8693	0.4804	113.9317	0.4753
128.7561	27.7613	131.1667	24.6101					118.7749	26.2398	118.5333	22.1583					113.8897	0.4808	113.9532	0.4757
128.9561	27.7006	131.3667	24.5178					118.9749	26.2929	118.7333	22.1408					113.9101	0.4812	113.9746	0.4760
129.1561	27.6402	131.5667	24.4257					119.1749	26.3459	118.9333	22.1237					113.9305	0.4815	113.9960	0.4764
129.3561	27.5799	131.7667	24.3335					119.3749	26.3989	119.1333	22.1070					113.9520	0.4819	114.0122	0.4766
129.5561	27.5199	131.9667	24.2415					119.5749	26.4519	119.3333	22.0906					113.9735	0.4823	114.0283	0.4769
129.7561	27.4601	132.1667	24.1495					119.7749	26.5047	119.5333	22.0745					113.9950	0.4827	114.0444	0.4771
129.9561	27.4004	132.3667	24.0576					119.9749	26.5574	119.7333	22.0587					114.0116	0.4829	114.0605	0.4773
130.1561	27.3410	132.5667	23.9658					120.1749	26.6099	119.9333	22.0431					114.0282	0.4832	114.0766	0.4776
130.3561	27.2817	132.7667	23.8740					120.3749	26.6622	120.1333	22.0277					114.0449	0.4835	114.0927	0.4778
130.5561	27.2225	132.9667	23.7823					120.5749	26.7142	120.3333	22.0125					114.0615	0.4838	114.1131	0.4781
130.7561	27.1636	133.1667	23.6907					120.7749	26.7659	120.5333	21.9974					114.0781	0.4840	114.1336	0.4785
130.9561	27.1047	133.3667	23.5991					120.9749	26.8172	120.7333	21.9824					114.0948	0.4843	114.1541	0.4788
131.1561	27.0460	133.5667	23.5075					121.1749	26.8682	120.9333	21.9676					114.1151	0.4846	114.1746	0.4791
131.3561	26.9874	133.7667	23.4160					121.3749	26.9187	121.1333	21.9528					114.1355	0.4850	114.1951	0.4795
131.5561	26.9290	133.9667	23.3246					121.5749	26.9688	121.3333	21.9381					114.1559	0.4853	114.2156	0.4798
131.7561	26.8706	134.1667	23.2332					121.7749	27.0185	121.5333	21.9234					114.1762	0.4857	114.2369	0.4802
131.9561	26.8123	134.3667	23.1418					121.9749	27.0676	121.7333	21.9087					114.1966	0.4861	114.2582	0.4805
132.1561	26.7541	134.5667	23.0505					122.1749	27.1163	121.9333	21.8940					114.2170	0.4864	114.2796	0.4808
132.3561	26.6960	134.7667	22.9591					122.3749	27.1643	122.1333	21.8793					114.2381	0.4868	114.2959	0.4811
132.5561	26.6379	134.9667	22.8678					122.5749	27.2119	122.3333	21.8645					114.2593	0.4872	114.3123	0.4813
132.7561	26.5799	135.1667	22.7766					122.7749	27.2588	122.5333	21.8496					114.2804	0.4876	114.3287	0.4816
132.9561	26.5219	135.3667	22.6854					122.9749	27.3051	122.7333	21.8347					114.2969	0.4878	114.3450	0.4818
133.1561	26.4639	135.5667	22.5942					123.1749	27.3508	122.9333	21.8197					114.3133	0.4881	114.3614	0.4821
133.3561	26.4060	135.7667	22.5030					123.3749	27.3958	123.1333	21.8046					114.3298	0.4884	114.3778	0.4823
133.5561	26.3482	135.9667	22.4118					123.5749	27.4402	123.3333	21.7894					114.3462	0.4886	114.3982	0.4826
133.7561	26.2903	136.1667	22.3206					123.7749	27.4839	123.5333	21.7740					114.3627	0.4889	114.4187	0.4830
133.9561	26.2324	136.3667	22.2294					123.9749	27.5269	123.7333	21.7585					114.3791	0.4892	114.4391	0.4833
134.1561	26.1745	136.5667	22.1383					124.1749	27.5692	123.9333	21.7428					114.3994	0.4895	114.4596	0.4836
134.3561	26.1166	136.7667	22.0472					124.3749	27.6108	124.1333	21.7270					114.4198	0.4899	114.4801	0.4840
134.5561	26.0587	136.9667	21.9560					124.5749	27.6516	124.3333	21.7109					114.4401	0.4902	114.5005	0.4843
134.7561	26.0008	137.1667	21.8649					124.7749	27.6917	124.5333	21.6947					114.4604	0.4906	114.5210	0.4847
134.9561	25.9429	137.3667	21.7736					124.9749	27.7310	124.7333	21.6782					114.4807	0.4910	114.5414	0.4850
135.1561	25.8848	137.5667	21.6824					125.1749	27.7696	124.9333	21.6616					114.5011	0.4914	114.5627	0.4853
135.3561	25.8268	137.7667	21.5913					125.3749	27.8074	125.1333	21.6447					114.5215	0.4917	114.5840	0.4857
135.5561	25.7686	137.9667	21.5001					125.5749	27.8444	125.3333	21.6276					114.5419	0.4921	114.6052	0.4860
135.7561	25.7105	138.1667	21.4089					125.7749	27.8805	125.5333	21.6102					114.5624	0.4924	114.6265	0.4863
135.9561	25.6522	138.3667	21.3177					125.9749	27.9159	125.7333	21.5926					114.5828	0.4928	114.6478	0.4866
136.1561	25.5940	138.5667	21.2264					126.1749	27.9505	125.9333	21.5748					114.6032	0.4931	114.6691	0.4870
136.3561	25.5356	138.7667	21.1350					126.3749	27.9843	126.1333	21.5567					114.6237	0.4935	114.6903	0.4873
136.5561	25.4772	138.9667	21.0437					126.5749	28.0172	126.3333	21.5383					114.6499	0.4939	114.7116	0.4876
136.7561	25.4186	139.1667	20.9524					126.7749	28.0493	126.5333	21.5196					114.6715	0.4943	114.7329	0.4880
136.9561	25.3599	139.3667	20.8611					126.9749	28.0806	126.7333	21.5007					114.6931	0.4946	114.7541	0.4884
137.1561	25.3012	139.5667	20.7697					127.1749	28.1110	126.9333	21.4814					114.7147	0.4950	114.7767	0.4887
137.3561	25.2425	139.7667	20.6783					127.3749	28.1406	127.1333	21.4619					114.7363	0.4954	114.7992	0.4891
137.5561	25.1836	139.9667	20.5868					127.5749	28.1694	127.3333	21.4421					114.7579	0.4958	114.8217	0.4895
137.7561	25.1247	140.1667	20.4953					127.7749	28.1973	127.5333	21.4219					114.7795	0.4962	114.8443	0.4899
137.9561	25.0657	140.3667	20.4039					127.9749	28.2244	127.7333	21.4015					114.8026	0.4966	114.8610	0.4901
138.1561	25.0065	140.5667	20.3122					128.1749	28.2506	127.9333	21.3807					114.8258	0.4971	114.8778	0.4904
138.3561	24.9471	140.7667	20.2205					128.3749	28.2760	128.1333	21.3596					114.8490	0.4975	114.8946	0.4907
138.5561	24.8876	140.9667	20.1288					128.5749	28.3005	128.3333	21.3383					114.8651	0.4977	114.9114	0.4909
138.7561	24.8280	141.1667	20.0372					128.7749	28.3241	128.5333	21.3165					114.8813	0.4980	114.9282	0.4912
138.9561	24.7684	141.3667	19.9455					128.9749	28.3470	128.7333	21.2945					114.8975	0.4983	114.9450	0.4914
139.1561	24.7087	141.5667	19.8536					129.1749	28.3689	128.9333	21.2721					114.9136	0.4986	114.9657	0.4917
139.3561	24.6489	141.7667	19.7617					129.3749	28.3901	129.1333	21.2494					114.9298	0.4988	114.9863	0.4921
139.5561	24.5889	141.9667	19.6698					129.5749	28.4104	129.3333	21.2264					114.9460	0.4991	115.0070	0.4924
139.7561	24.5287	142.1667	19.5779					129.7749	28.4298	129.5333	21.2031					114.9664	0.4995	115.0276	0.4928
139.9561	24.4685	142.3667	19.4860					129.9749	28.4484	129.7333	21.1794					114.9868	0.4998	115.0483	0.4931
140.1561	24.4082	142.5667	19.3939					130.1749	28.4662	129.9333	21.1553					115.0072	0.5002	115.0689	0.4935
140.3561	24.3477	142.7667	19.3017					130.3749	28.4831	130.1333	21.1309					115.0276	0.5006	115.0904	0.4939
140.5561	24.2871	142.9667	19.2096					130.5749	28.4992	130.3333	21.1062					115.0480	0.5009	115.1118	0.4942
140.7561	24.2263	143.1667	19.1175					130.7749	28.5144	130.5333	21.0812					115.0684	0.5013	115.1333	0.4946
140.9561	24.1655	143.3667	19.0253					130.9749	28.5289	130.7333	21.0557					115.0899	0.5017	115.1494	0.4948
141.1561	24.1046	143.5667	18.9329					131.1749	28.5425	130.9333	21.0300					115.1113	0.5021	115.1655	0.4951
141.3561	24.0436	143.7667	18.8405					131.3749	28.5553	131.1333	21.0039					115.1328	0.5025	115.1816	0.4953
141.5561	23.9824	143.9667	18.7481					131.5749	28.5672	131.3333	20.9775					115.1495	0.5028	115.1977	0.4956
141.7561	23.9211	144.1667	18.6557					131.7749	28.5784	131.5333	20.9507					115.1661	0.5031	115.2138	0.4958
141.9561	23.8597	144.3667	18.5632					131.9749	28.5888	131.7333	20.9236					115.1827	0.5034	115.2299	0.4961
142.1561	23.7982	144.5667	18.4707					132.1749	28.5983	131.9333	20.8961					115.1993	0.5036	115.2504	0.4964
142.3561	23.7366	144.7667	18.3781					132.3749	28.6071	132.1333	20.8683					115.2160	0.5039	115.2709	0.4967
142.5561	23.6749	144.9667	18.2854					132.5749	28.6151	132.3333	20.8401					115.2326	0.5042	115.2914	0.4971
142.7561	23.6130	145.1667	18.1927					132.7749	28.6223	132.5333	20.8116					115.2530	0.5046	115.3118	0.4974
142.9561	23.5511	145.3667	18.0999					132.9749	28.6287	132.7333	20.7828					115.2733	0.5049	115.3323	0.4978
143.1561	23.4890	145.5667	18.0071					133.1749	28.6343	132.9333	20.7536					115.2937	0.5053	115.3528	0.4982
143.3561	23.4269	145.7667	17.9143					133.3749	28.6392	133.1333	20.7241					115.3141	0.5057	115.3741	0.4985
143.5561	23.3647	145.9667	17.8214					133.5749	28.6431	133.3333	20.6942					115.3344	0.5061	115.3955	0.4989
143.7561	23.3024	146.1667	17.7284					133.7749	28.6462	133.5333	20.6640					115.3548	0.5065	115.4168	0.4992
143.9561	23.2399	146.3667	17.6353					133.9749	28.6486	133.7333	20.6335					115.3760	0.5069	115.4332	0.4995
144.1561	23.1774	146.5667	17.5422					134.1749	28.6504	133.9333	20.6026					115.3971	0.5073	115.4496	0.4998
144.3561	23.1147	146.7667	17.4490					134.3749	28.6515	134.1333	20.5714					115.4183	0.5076	115.4659	0.5000
144.5561	23.0520	146.9667	17.3559					134.5749	28.6519	134.3333	20.5399					115.4347	0.5079	115.4823	0.5003
144.7561	22.9892	147.1667	17.2627					134.7749	28.6516	134.5333	20.5080					115.4512	0.5082	115.4986	0.5005
144.9561	22.9264	147.3667	17.1694					134.9749	28.6505	134.7333	20.4758					115.4676	0.5085	115.5150	0.5008
145.1561	22.8634	147.5667	17.0761					135.1749	28.6488	134.9333	20.4432					115.4841	0.5088	115.5355	0.5011
145.3561	22.8004	147.7667	16.9826					135.3749	28.6464	135.1333	20.4104					115.5005	0.5091	115.5559	0.5015
145.5561	22.7373	147.9667	16.8892					135.5749	28.6432	135.3333	20.3772					115.5169	0.5093	115.5764	0.5018
145.7561	22.6741	148.1667	16.7957					135.7749	28.6394	135.5333	20.3437					115.5373	0.5097	115.5968	0.5022
145.9561	22.6108	148.3667	16.7022					135.9749	28.6349	135.7333	20.3099					115.5576	0.5101	115.6173	0.5025
146.1561	22.5475	148.5667	16.6087					136.1749	28.6298	135.9333	20.2757					115.5779	0.5104	115.6378	0.5029
146.3561	22.4841	148.7667	16.5151					136.3749	28.6239	136.1333	20.2412					115.5983	0.5108	115.6582	0.5033
146.5561	22.4206	148.9667	16.4214					136.5749	28.6175	136.3333	20.2065					115.6186	0.5112	115.6787	0.5036
146.7561	22.3571	149.1667	16.3276					136.7749	28.6103	136.5333	20.1714					115.6389	0.5116	115.7000	0.5040
146.9561	22.2935	149.3667	16.2338					136.9749	28.6025	136.7333	20.1359					115.6594	0.5120	115.7212	0.5043
147.1561	22.2298	149.5667	16.1400					137.1749	28.5941	136.9333	20.1002					115.6798	0.5124	115.7425	0.5047
147.3561	22.1661	149.7667	16.0462					137.3749	28.5851	137.1333	20.0642					115.7002	0.5128	115.7638	0.5050
147.5561	22.1024	149.9667	15.9524					137.5749	28.5754	137.3333	20.0279					115.7207	0.5131	115.7850	0.5053
147.7561	22.0386	150.1667	15.8585					137.7749	28.5651	137.5333	19.9912					115.7411	0.5135	115.8063	0.5057
147.9561	21.9747	150.3667	15.7644					137.9749	28.5542	137.7333	19.9543					115.7615	0.5138	115.8276	0.5060
148.1561	21.9108	150.5667	15.6704					138.1749	28.5427	137.9333	19.9171					115.7877	0.5143	115.8488	0.5064
148.3561	21.8469	150.7667	15.5764					138.3749	28.5307	138.1333	19.8796					115.8093	0.5147	115.8701	0.5067
148.5561	21.7829	150.9667	15.4823					138.5749	28.5180	138.3333	19.8417					115.8309	0.5151	115.8914	0.5071
148.7561	21.7189	151.1667	15.3882					138.7749	28.5048	138.5333	19.8036					115.8525	0.5155	115.9139	0.5075
148.9561	21.6548	151.3667	15.2939					138.9749	28.4910	138.7333	19.7652					115.8741	0.5159	115.9364	0.5079
149.1561	21.5907	151.5667	15.1997					139.1749	28.4766	138.9333	19.7266					115.8958	0.5163	115.9590	0.5083
149.3561	21.5266	151.7667	15.1054					139.3749	28.4617	139.1333	19.6876					115.9174	0.5167	115.9815	0.5087
149.5561	21.4624	151.9667	15.0112					139.5749	28.4462	139.3333	19.6484					115.9405	0.5172	115.9983	0.5090
149.7561	21.3983	152.1667	14.9168					139.7749	28.4302	139.5333	19.6089					115.9637	0.5176	116.0151	0.5093
149.9561	21.3341	152.3667	14.8224					139.9749	28.4136	139.7333	19.5691					115.9869	0.5180	116.0319	0.5096
150.1561	21.2698	152.5667	14.7280					140.1749	28.3966	139.9333	19.5290					116.0030	0.5183	116.0487	0.5098
150.3561	21.2055	152.7667	14.6335					140.3749	28.3790	140.1333	19.4887					116.0192	0.5186	116.0655	0.5101
150.5561	21.1413	152.9667	14.5390					140.5749	28.3609	140.3333	19.4481					116.0353	0.5189	116.0823	0.5104
150.7561	21.0770	153.1667	14.4445					140.7749	28.3423	140.5333	19.4072					116.0515	0.5192	116.1029	0.5107
150.9561	21.0127	153.3667	14.3499					140.9749	28.3232	140.7333	19.3661					116.0676	0.5195	116.1236	0.5110
151.1561	20.9484	153.5667	14.2553					141.1749	28.3036	140.9333	19.3247					116.0838	0.5198	116.1442	0.5114
151.3561	20.8840	153.7667	14.1606					141.3749	28.2835	141.1333	19.2831					116.1042	0.5201	116.1649	0.5118
151.5561	20.8197	153.9667	14.0659					141.5749	28.2630	141.3333	19.2412					116.1246	0.5205	116.1855	0.5122
151.7561	20.7554	154.1667	13.9711					141.7749	28.2420	141.5333	19.1991					116.1450	0.5209	116.2062	0.5125
151.9561	20.6911	154.3667	13.8763					141.9749	28.2205	141.7333	19.1567					116.1654	0.5213	116.2276	0.5129
152.1561	20.6267	154.5667	13.7815					142.1749	28.1986	141.9333	19.1140					116.1858	0.5217	116.2491	0.5133
152.3561	20.5623	154.7667	13.6866					142.3749	28.1762	142.1333	19.0711					116.2062	0.5221	116.2705	0.5137
152.5561	20.4980	154.9667	13.5917					142.5749	28.1534	142.3333	19.0280					116.2277	0.5225	116.2867	0.5139
152.7561	20.4336	155.1667	13.4967					142.7749	28.1301	142.5333	18.9847					116.2492	0.5229	116.3028	0.5142
152.9561	20.3693	155.3667	13.4018					142.9749	28.1064	142.7333	18.9410					116.2707	0.5233	116.3189	0.5145
153.1561	20.3049	155.5667	13.3067					143.1749	28.0823	142.9333	18.8972					116.2873	0.5236	116.3350	0.5147
153.3561	20.2406	155.7667	13.2116					143.3749	28.0578	143.1333	18.8531					116.3039	0.5239	116.3511	0.5150
153.5561	20.1762	155.9667	13.1165					143.5749	28.0329	143.3333	18.8088					116.3206	0.5242	116.3672	0.5153
153.7561	20.1119	156.1667	13.0213					143.7749	28.0076	143.5333	18.7643					116.3372	0.5245	116.3877	0.5156
153.9561	20.0476	156.3667	12.9261					143.9749	27.9818	143.7333	18.7196					116.3538	0.5248	116.4081	0.5160
154.1561	19.9833	156.5667	12.8309					144.1749	27.9557	143.9333	18.6746					116.3704	0.5251	116.4286	0.5163
154.3561	19.9190	156.7667	12.7357					144.3749	27.9292	144.1333	18.6294					116.3908	0.5255	116.4491	0.5167
154.5561	19.8548	156.9667	12.6403					144.5749	27.9023	144.3333	18.5840					116.4112	0.5259	116.4696	0.5171
154.7561	19.7905	157.1667	12.5449					144.7749	27.8751	144.5333	18.5383					116.4316	0.5263	116.4901	0.5175
154.9561	19.7263	157.3667	12.4495					144.9749	27.8475	144.7333	18.4925					116.4519	0.5267	116.5114	0.5179
155.1561	19.6621	157.5667	12.3540					145.1749	27.8195	144.9333	18.4465					116.4723	0.5271	116.5328	0.5182
155.3561	19.5979	157.7667	12.2585					145.3749	27.7911	145.1333	18.4002					116.4927	0.5275	116.5541	0.5186
155.5561	19.5337	157.9667	12.1630					145.5749	27.7625	145.3333	18.3537					116.5138	0.5279	116.5705	0.5189
155.7561	19.4695	158.1667	12.0673					145.7749	27.7334	145.5333	18.3071					116.5350	0.5283	116.5868	0.5192
155.9561	19.4054	158.3667	11.9717					145.9749	27.7041	145.7333	18.2602					116.5562	0.5287	116.6032	0.5194
156.1561	19.3413	158.5667	11.8760					146.1749	27.6744	145.9333	18.2131					116.5726	0.5290	116.6196	0.5197
156.3561	19.2772	158.7667	11.7803					146.3749	27.6444	146.1333	18.1658					116.5890	0.5293	116.6359	0.5200
156.5561	19.2131	158.9667	11.6845					146.5749	27.6141	146.3333	18.1184					116.6055	0.5296	116.6523	0.5202
156.7561	19.1491	159.1667	11.5886					146.7749	27.5834	146.5333	18.0707					116.6219	0.5299	116.6727	0.5206
156.9561	19.0851	159.3667	11.4927					146.9749	27.5524	146.7333	18.0229					116.6384	0.5302	116.6932	0.5209
157.1561	19.0212	159.5667	11.3968					147.1749	27.5212	146.9333	17.9748					116.6548	0.5305	116.7137	0.5213
157.3561	18.9572	159.7667	11.3008					147.3749	27.4896	147.1333	17.9266					116.6751	0.5309	116.7341	0.5217
157.5561	18.8933	159.9667	11.2047					147.5749	27.4578	147.3333	17.8782					116.6955	0.5313	116.7546	0.5221
157.7561	18.8294	160.1667	11.1086					147.7749	27.4256	147.5333	17.8296					116.7158	0.5317	116.7751	0.5225
157.9561	18.7656	160.3667	11.0124					147.9749	27.3932	147.7333	17.7808					116.7361	0.5321	116.7955	0.5228
158.1561	18.7018	160.5667	10.9162					148.1749	27.3605	147.9333	17.7318					116.7564	0.5325	116.8160	0.5232
158.3561	18.6380	160.7667	10.8199					148.3749	27.3275	148.1333	17.6827					116.7768	0.5329	116.8372	0.5236
158.5561	18.5742	160.9667	10.7236					148.5749	27.2942	148.3333	17.6334					116.7972	0.5333	116.8585	0.5240
158.7561	18.5105	161.1667	10.6271					148.7749	27.2607	148.5333	17.5839					116.8177	0.5338	116.8798	0.5243
158.9561	18.4468	161.3667	10.5307					148.9749	27.2269	148.7333	17.5342					116.8381	0.5341	116.9011	0.5247
159.1561	18.3832	161.5667	10.4342					149.1749	27.1929	148.9333	17.4844					116.8585	0.5345	116.9223	0.5250
159.3561	18.3196	161.7667	10.3376					149.3749	27.1586	149.1333	17.4344					116.8790	0.5349	116.9436	0.5254
159.5561	18.2560	161.9667	10.2409					149.5749	27.1241	149.3333	17.3843					116.8994	0.5353	116.9649	0.5258
159.7561	18.1925	162.1667	10.1442					149.7749	27.0893	149.5333	17.3339					116.9256	0.5358	116.9861	0.5262
159.9561	18.1290	162.3667	10.0474					149.9749	27.0543	149.7333	17.2834					116.9472	0.5362	117.0074	0.5265
160.1561	18.0655	162.5667	9.9506					150.1749	27.0190	149.9333	17.2328					116.9688	0.5366	117.0287	0.5270
160.3561	18.0021	162.7667	9.8536					150.3749	26.9835	150.1333	17.1820					116.9904	0.5370	117.0512	0.5274
160.5561	17.9387	162.9667	9.7566					150.5749	26.9478	150.3333	17.1310					117.0120	0.5374	117.0737	0.5278
160.7561	17.8754	163.1667	9.6595					150.7749	26.9119	150.5333	17.0798					117.0336	0.5379	117.0963	0.5282
160.9561	17.8121	163.3667	9.5623					150.9749	26.8758	150.7333	17.0285					117.0552	0.5383	117.1188	0.5286
161.1561	17.7489	163.5667	9.4651					151.1749	26.8394	150.9333	16.9770					117.0784	0.5388	117.1356	0.5289
161.3561	17.6857	163.7667	9.3678					151.3749	26.8028	151.1333	16.9254					117.1016	0.5393	117.1524	0.5292
161.5561	17.6225	163.9667	9.2704					151.5749	26.7661	151.3333	16.8736					117.1248	0.5397	117.1692	0.5295
161.7561	17.5593	164.1667	9.1729					151.7749	26.7291	151.5333	16.8217					117.1409	0.5400	117.1860	0.5298
161.9561	17.4963	164.3667	9.0753					151.9749	26.6919	151.7333	16.7696					117.1571	0.5403	117.2028	0.5301
162.1561	17.4332	164.5667	8.9777					152.1749	26.6546	151.9333	16.7174					117.1732	0.5406	117.2196	0.5304
162.3561	17.3702	164.7667	8.8799					152.3749	26.6170	152.1333	16.6651					117.1894	0.5409	117.2402	0.5307
162.5561	17.3073	164.9667	8.7821					152.5749	26.5792	152.3333	16.6126					117.2055	0.5412	117.2609	0.5311
162.7561	17.2443	165.1667	8.6842					152.7749	26.5413	152.5333	16.5600					117.2216	0.5415	117.2815	0.5315
162.9561	17.1814	165.3667	8.5861					152.9749	26.5032	152.7333	16.5072					117.2421	0.5419	117.3022	0.5319
163.1561	17.1186	165.5667	8.4880					153.1749	26.4649	152.9333	16.4543					117.2625	0.5423	117.3228	0.5323
163.3561	17.0558	165.7667	8.3898					153.3749	26.4264	153.1333	16.4012					117.2829	0.5427	117.3435	0.5327
163.5561	16.9931	165.9667	8.2914					153.5749	26.3878	153.3333	16.3481					117.3033	0.5432	117.3650	0.5331
163.7561	16.9303	166.1667	8.1930					153.7749	26.3490	153.5333	16.2947					117.3237	0.5436	117.3864	0.5335
163.9561	16.8677	166.3667	8.0945					153.9749	26.3100	153.7333	16.2413					117.3441	0.5440	117.4079	0.5339
164.1561	16.8051	166.5667	7.9959					154.1749	26.2709	153.9333	16.1877					117.3656	0.5445	117.4240	0.5342
164.3561	16.7425	166.7667	7.8972					154.3749	26.2316	154.1333	16.1340					117.3871	0.5449	117.4401	0.5345
164.5561	16.6800	166.9667	7.7983					154.5749	26.1921	154.3333	16.0802					117.4086	0.5453	117.4562	0.5347
164.7561	16.6175	167.1667	7.6994					154.7749	26.1525	154.5333	16.0262					117.4252	0.5456	117.4723	0.5350
164.9561	16.5550	167.3667	7.6003					154.9749	26.1128	154.7333	15.9722					117.4418	0.5460	117.4884	0.5353
165.1561	16.4926	167.5667	7.5011					155.1749	26.0729	154.9333	15.9179					117.4584	0.5463	117.5045	0.5356
165.3561	16.4303	167.7667	7.4018					155.3749	26.0328	155.1333	15.8636					117.4751	0.5466	117.5250	0.5359
165.5561	16.3679	167.9667	7.3024					155.5749	25.9926	155.3333	15.8091					117.4917	0.5469	117.5455	0.5363
165.7561	16.3057	168.1667	7.2029					155.7749	25.9523	155.5333	15.7545					117.5083	0.5472	117.5659	0.5367
165.9561	16.2434	168.3667	7.1032					155.9749	25.9118	155.7333	15.6998					117.5287	0.5476	117.5864	0.5371
166.1561	16.1812	168.5667	7.0034					156.1749	25.8712	155.9333	15.6450					117.5491	0.5480	117.6069	0.5375
166.3561	16.1191	168.7667	6.9034					156.3749	25.8305	156.1333	15.5900					117.5694	0.5484	117.6274	0.5379
166.5561	16.0570	168.9667	6.8034					156.5749	25.7897	156.3333	15.5350					117.5898	0.5489	117.6487	0.5383
166.7561	15.9949	169.1667	6.7031					156.7749	25.7487	156.5333	15.4797					117.6102	0.5493	117.6701	0.5387
166.9561	15.9329	169.3667	6.6028					156.9749	25.7076	156.7333	15.4244					117.6306	0.5497	117.6914	0.5391
167.1561	15.8709	169.5667	6.5023					157.1749	25.6663	156.9333	15.3690					117.6517	0.5502	117.7078	0.5394
167.3561	15.8090	169.7667	6.4016					157.3749	25.6250	157.1333	15.3134					117.6729	0.5506	117.7242	0.5397
167.5561	15.7471	169.9667	6.3008					157.5749	25.5835	157.3333	15.2578					117.6941	0.5510	117.7405	0.5400
167.7561	15.6852	170.1667	6.1999					157.7749	25.5419	157.5333	15.2020					117.7105	0.5514	117.7569	0.5403
167.9561	15.6233	170.3667	6.0988					157.9749	25.5001	157.7333	15.1461					117.7269	0.5517	117.7733	0.5406
168.1561	15.5616	170.5667	5.9975					158.1749	25.4583	157.9333	15.0901					117.7434	0.5520	117.7896	0.5409
168.3561	15.4998	170.7667	5.8960					158.3749	25.4163	158.1333	15.0340					117.7598	0.5523	117.8101	0.5412
168.5561	15.4382	170.9667	5.7944					158.5749	25.3743	158.3333	14.9777					117.7762	0.5526	117.8305	0.5416
168.7561	15.3765	171.1667	5.6926					158.7749	25.3322	158.5333	14.9213					117.7927	0.5529	117.8510	0.5420
168.9561	15.3149	171.3667	5.5907					158.9749	25.2899	158.7333	14.8649					117.8130	0.5533	117.8715	0.5424
169.1561	15.2533	171.5667	5.4887					159.1749	25.2476	158.9333	14.8083					117.8333	0.5538	117.8919	0.5428
169.3561	15.1917	171.7667	5.3864					159.3749	25.2051	159.1333	14.7517					117.8537	0.5542	117.9124	0.5432
169.5561	15.1303	171.9667	5.2840					159.5749	25.1626	159.3333	14.6949					117.8740	0.5546	117.9328	0.5436
169.7561	15.0688	172.1667	5.1814					159.7749	25.1200	159.5333	14.6380					117.8943	0.5550	117.9533	0.5440
169.9561	15.0074	172.3667	5.0786					159.9749	25.0773	159.7333	14.5810					117.9147	0.5555	117.9746	0.5444
170.1561	14.9460	172.5667	4.9756					160.1749	25.0344	159.9333	14.5239					117.9351	0.5559	117.9959	0.5448
170.3561	14.8846	172.7667	4.8724					160.3749	24.9915	160.1333	14.4666					117.9556	0.5564	118.0171	0.5452
170.5561	14.8233	172.9667	4.7690					160.5749	24.9485	160.3333	14.4093					117.9760	0.5568	118.0384	0.5456
170.7561	14.7620	173.1667	4.6655					160.7749	24.9054	160.5333	14.3519					117.9964	0.5572	118.0597	0.5460
170.9561	14.7008	173.3667	4.5617					160.9749	24.8623	160.7333	14.2944					118.0169	0.5576	118.0809	0.5464
171.1561	14.6396	173.5667	4.4577					161.1749	24.8190	160.9333	14.2368					118.0373	0.5580	118.1022	0.5468
171.3561	14.5784	173.7667	4.3535					161.3749	24.7757	161.1333	14.1791					118.0635	0.5585	118.1235	0.5472
171.5561	14.5173	173.9667	4.2491					161.5749	24.7323	161.3333	14.1212					118.0851	0.5589	118.1448	0.5476
171.7561	14.4562	174.1667	4.1445					161.7749	24.6888	161.5333	14.0633					118.1067	0.5593	118.1660	0.5480
171.9561	14.3952	174.3667	4.0396					161.9749	24.6452	161.7333	14.0052					118.1283	0.5598	118.1886	0.5485
172.1561	14.3341	174.5667	3.9345					162.1749	24.6015	161.9333	13.9470					118.1500	0.5603	118.2111	0.5489
172.3561	14.2731	174.7667	3.8291					162.3749	24.5578	162.1333	13.8888					118.1716	0.5607	118.2336	0.5494
172.5561	14.2121	174.9667	3.7236					162.5749	24.5140	162.3333	13.8304					118.1932	0.5612	118.2562	0.5498
172.7561	14.1512	175.1667	3.6178					162.7749	24.4701	162.5333	13.7720					118.2164	0.5617	118.2730	0.5501
172.9561	14.0903	175.3667	3.5119					162.9749	24.4262	162.7333	13.7134					118.2396	0.5622	118.2898	0.5504
173.1561	14.0294	175.5667	3.4057					163.1749	24.3821	162.9333	13.6548					118.2627	0.5627	118.3066	0.5507
173.3561	13.9686	175.7667	3.2992					163.3749	24.3380	163.1333	13.5960					118.2789	0.5630	118.3233	0.5511
173.5561	13.9078	175.9667	3.1925					163.5749	24.2939	163.3333	13.5372					118.2950	0.5633	118.3401	0.5514
173.7561	13.8470	176.1667	3.0855					163.7749	24.2497	163.5333	13.4783					118.3112	0.5637	118.3569	0.5517
173.9561	13.7863	176.3667	2.9783					163.9749	24.2054	163.7333	13.4192					118.3273	0.5640	118.3776	0.5520
174.1561	13.7255	176.5667	2.8708					164.1749	24.1610	163.9333	13.3601					118.3434	0.5643	118.3983	0.5524
174.3561	13.6649	176.7667	2.7631					164.3749	24.1166	164.1333	13.3008					118.3596	0.5646	118.4189	0.5528
174.5561	13.6042	176.9667	2.6550					164.5749	24.0721	164.3333	13.2415					118.3800	0.5650	118.4396	0.5533
174.7561	13.5436	177.1667	2.5467					164.7749	24.0276	164.5333	13.1821					118.4004	0.5654	118.4602	0.5537
174.9561	13.4830	177.3667	2.4382					164.9749	23.9830	164.7333	13.1226					118.4208	0.5659	118.4809	0.5541
175.1561	13.4224	177.5667	2.3293					165.1749	23.9383	164.9333	13.0629					118.4412	0.5663	118.5024	0.5546
175.3561	13.3619	177.7667	2.2202					165.3749	23.8936	165.1333	13.0032					118.4617	0.5668	118.5238	0.5550
175.5561	13.3014	177.9667	2.1107					165.5749	23.8488	165.3333	12.9434					118.4821	0.5672	118.5453	0.5554
175.7561	13.2409	178.1667	2.0010					165.7749	23.8040	165.5333	12.8835					118.5036	0.5677	118.5614	0.5557
175.9561	13.1805	178.3667	1.8910					165.9749	23.7591	165.7333	12.8235					118.5251	0.5682	118.5775	0.5560
176.1561	13.1200	178.5667	1.7806					166.1749	23.7141	165.9333	12.7634					118.5466	0.5686	118.5936	0.5563
176.3561	13.0596	178.7667	1.6700					166.3749	23.6691	166.1333	12.7032					118.5632	0.5690	118.6097	0.5566
176.5561	12.9992	178.9667	1.5589					166.5749	23.6241	166.3333	12.6430					118.5798	0.5693	118.6258	0.5569
176.7561	12.9389	179.1667	1.4476					166.7749	23.5790	166.5333	12.5826					118.5964	0.5696	118.6420	0.5572
176.9561	12.8786	179.3667	1.3358					166.9749	23.5338	166.7333	12.5221					118.6131	0.5700	118.6625	0.5576
177.1561	12.8182	179.5667	1.2239					167.1749	23.4886	166.9333	12.4616					118.6297	0.5703	118.6829	0.5580
177.3561	12.7580	179.7667	1.1116					167.3749	23.4434	167.1333	12.4009					118.6463	0.5706	118.7034	0.5584
177.5561	12.6977	179.9667	0.9991					167.5749	23.3981	167.3333	12.3402					118.6667	0.5711	118.7239	0.5588
177.7561	12.6374	180.1667	0.8861					167.7749	23.3527	167.5333	12.2793					118.6871	0.5715	118.7444	0.5593
177.9561	12.5772	180.3667	0.7729					167.9749	23.3073	167.7333	12.2184					118.7075	0.5719	118.7649	0.5597
178.1561	12.5170	180.5667	0.6592					168.1749	23.2619	167.9333	12.1574					118.7278	0.5724	118.7862	0.5601
178.3561	12.4568	180.7667	0.5453					168.3749	23.2164	168.1333	12.0962					118.7482	0.5729	118.8076	0.5606
178.5561	12.3967	180.9667	0.4309					168.5749	23.1709	168.3333	12.0350					118.7686	0.5733	118.8289	0.5610
178.7561	12.3365	181.1667	0.3162					168.7749	23.1253	168.5333	11.9737					118.7898	0.5738	118.8453	0.5613
178.9561	12.2764	181.3667	0.2012					168.9749	23.0797	168.7333	11.9123					118.8109	0.5743	118.8617	0.5616
179.1561	12.2163	181.5667	0.0857					169.1749	23.0340	168.9333	11.8508					118.8321	0.5747	118.8780	0.5619
179.3561	12.1562	181.7667	-0.0301					169.3749	22.9883	169.1333	11.7893					118.8485	0.5750	118.8944	0.5622
179.5561	12.0961	181.9667	-0.1463					169.5749	22.9426	169.3333	11.7276					118.8650	0.5754	118.9108	0.5626
179.7561	12.0360	182.1667	-0.2629					169.7749	22.8968	169.5333	11.6658					118.8814	0.5757	118.9272	0.5629
179.9561	11.9760	182.3667	-0.3799					169.9749	22.8510	169.7333	11.6040					118.8979	0.5761	118.9476	0.5633
180.1561	11.9160	182.5667	-0.4973					170.1749	22.8051	169.9333	11.5420					118.9143	0.5764	118.9681	0.5637
180.3561	11.8560	182.7667	-0.6151					170.3749	22.7592	170.1333	11.4800					118.9307	0.5767	118.9886	0.5641
180.5561	11.7960	182.9667	-0.7333					170.5749	22.7133	170.3333	11.4179					118.9511	0.5772	119.0090	0.5645
180.7561	11.7360	183.1667	-0.8520					170.7749	22.6673	170.5333	11.3556					118.9714	0.5776	119.0295	0.5649
180.9561	11.6760	183.3667	-0.9710					170.9749	22.6213	170.7333	11.2933					118.9918	0.5780	119.0499	0.5654
181.1561	11.6161	183.5667	-1.0905					171.1749	22.5752	170.9333	11.2309					119.0121	0.5785	119.0704	0.5658
181.3561	11.5561	183.7667	-1.2104					171.3749	22.5291	171.1333	11.1684					119.0324	0.5790	119.0909	0.5662
181.5561	11.4962	183.9667	-1.3307					171.5749	22.4830	171.3333	11.1058					119.0528	0.5794	119.1121	0.5667
181.7561	11.4363	184.1667	-1.4515					171.7749	22.4369	171.5333	11.0431					119.0732	0.5799	119.1334	0.5671
181.9561	11.3764	184.3667	-1.5727					171.9749	22.3907	171.7333	10.9804					119.0937	0.5804	119.1547	0.5675
182.1561	11.3165	184.5667	-1.6945					172.1749	22.3444	171.9333	10.9175					119.1141	0.5808	119.1760	0.5679
182.3561	11.2566	184.7667	-1.8168					172.3749	22.2982	172.1333	10.8545					119.1345	0.5812	119.1973	0.5683
182.5561	11.1967	184.9667	-1.9395					172.5749	22.2519	172.3333	10.7915					119.1550	0.5817	119.2186	0.5687
182.7561	11.1369	185.1667	-2.0627					172.7749	22.2055	172.5333	10.7283					119.1754	0.5821	119.2398	0.5691
182.9561	11.0770	185.3667	-2.1862					172.9749	22.1592	172.7333	10.6651					119.2016	0.5826	119.2611	0.5696
183.1561	11.0172	185.5667	-2.3102					173.1749	22.1128	172.9333	10.6017					119.2232	0.5831	119.2824	0.5700
183.3561	10.9573	185.7667	-2.4346					173.3749	22.0664	173.1333	10.5383					119.2449	0.5835	119.3037	0.5705
183.5561	10.8975	185.9667	-2.5596					173.5749	22.0199	173.3333	10.4748					119.2665	0.5840	119.3262	0.5710
183.7561	10.8377	186.1667	-2.6851					173.7749	21.9734	173.5333	10.4112					119.2881	0.5845	119.3488	0.5715
183.9561	10.7779	186.3667	-2.8110					173.9749	21.9269	173.7333	10.3475					119.3097	0.5850	119.3713	0.5719
184.1561	10.7180	186.5667	-2.9375					174.1749	21.8803	173.9333	10.2837					119.3313	0.5855	119.3938	0.5724
184.3561	10.6582	186.7667	-3.0644					174.3749	21.8338	174.1333	10.2198					119.3545	0.5861	119.4106	0.5727
184.5561	10.5984	186.9667	-3.1919					174.5749	21.7872	174.3333	10.1558					119.3777	0.5866	119.4274	0.5731
184.7561	10.5386	187.1667	-3.3199					174.7749	21.7405	174.5333	10.0917					119.4009	0.5871	119.4442	0.5734
184.9561	10.4788	187.3667	-3.4484					174.9749	21.6938	174.7333	10.0276					119.4171	0.5874	119.4610	0.5737
185.1561	10.4190	187.5667	-3.5774					175.1749	21.6472	174.9333	9.9633					119.4332	0.5878	119.4778	0.5741
185.3561	10.3592	187.7667	-3.7070					175.3749	21.6004	175.1333	9.8989					119.4494	0.5881	119.4946	0.5744
185.5561	10.2994	187.9667	-3.8370					175.5749	21.5537	175.3333	9.8345					119.4655	0.5885	119.5152	0.5748
185.7561	10.2397	188.1667	-3.9678					175.7749	21.5069	175.5333	9.7699					119.4816	0.5888	119.5359	0.5752
185.9561	10.1799	188.3667	-4.0992					175.9749	21.4601	175.7333	9.7053					119.4978	0.5891	119.5566	0.5757
186.1561	10.1201	188.5667	-4.2310					176.1749	21.4133	175.9333	9.6406					119.5182	0.5896	119.5772	0.5761
186.3561	10.0603	188.7667	-4.3634					176.3749	21.3664	176.1333	9.5757					119.5386	0.5900	119.5979	0.5766
186.5561	10.0005	188.9667	-4.4962					176.5749	21.3195	176.3333	9.5108					119.5590	0.5905	119.6185	0.5770
186.7561	9.9407	189.1667	-4.6296					176.7749	21.2726	176.5333	9.4458					119.5795	0.5910	119.6400	0.5775
186.9561	9.8810	189.3667	-4.7635					176.9749	21.2257	176.7333	9.3807					119.5999	0.5915	119.6614	0.5779
187.1561	9.8212	189.5667	-4.8980					177.1749	21.1787	176.9333	9.3154					119.6203	0.5919	119.6829	0.5784
187.3561	9.7614	189.7667	-5.0331					177.3749	21.1317	177.1333	9.2501					119.6418	0.5924	119.6990	0.5787
187.5561	9.7016	189.9667	-5.1688					177.5749	21.0847	177.3333	9.1847					119.6633	0.5929	119.7152	0.5790
187.7561	9.6418	190.1667	-5.3050					177.7749	21.0377	177.5333	9.1192					119.6848	0.5934	119.7313	0.5794
187.9561	9.5820	190.3667	-5.4418					177.9749	20.9906	177.7333	9.0536					119.7014	0.5938	119.7474	0.5797
188.1561	9.5222	190.5667	-5.5792					178.1749	20.9435	177.9333	8.9879					119.7180	0.5941	119.7636	0.5800
188.3561	9.4624	190.7667	-5.7172					178.3749	20.8964	178.1333	8.9221					119.7347	0.5945	119.7797	0.5803
188.5561	9.4026	190.9667	-5.8558					178.5749	20.8493	178.3333	8.8562					119.7513	0.5949	119.8002	0.5807
188.7561	9.3427	191.1667	-5.9949					178.7749	20.8022	178.5333	8.7902					119.7679	0.5952	119.8207	0.5812
188.9561	9.2829	191.3667	-6.1347					178.9749	20.7550	178.7333	8.7241					119.7846	0.5956	119.8412	0.5816
189.1561	9.2231	191.5667	-6.2750					179.1749	20.7078	178.9333	8.6579					119.8049	0.5960	119.8616	0.5821
189.3561	9.1632	191.7667	-6.4160					179.3749	20.6605	179.1333	8.5916					119.8253	0.5965	119.8821	0.5825
189.5561	9.1034	191.9667	-6.5575					179.5749	20.6133	179.3333	8.5252					119.8457	0.5969	119.9026	0.5830
189.7561	9.0435	192.1667	-6.6997					179.7749	20.5660	179.5333	8.4587					119.8661	0.5974	119.9239	0.5835
189.9561	8.9836	192.3667	-6.8426					179.9749	20.5187	179.7333	8.3921					119.8865	0.5979	119.9453	0.5839
190.1561	8.9238	192.5667	-6.9861					180.1749	20.4714	179.9333	8.3254					119.9068	0.5984	119.9666	0.5844
190.3561	8.8639	192.7667	-7.1303					180.3749	20.4241	180.1333	8.2587					119.9280	0.5989	119.9830	0.5847
190.5561	8.8040	192.9667	-7.2749					180.5749	20.3767	180.3333	8.1918					119.9492	0.5994	119.9994	0.5850
190.7561	8.7441	193.1667	-7.4201					180.7749	20.3294	180.5333	8.1248					119.9703	0.5999	120.0157	0.5854
190.9561	8.6842	193.3667	-7.5659					180.9749	20.2820	180.7333	8.0577					119.9868	0.6002	120.0321	0.5857
191.1561	8.6242	193.5667	-7.7122					181.1749	20.2345	180.9333	7.9905					120.0032	0.6006	120.0485	0.5860
191.3561	8.5643	193.7667	-7.8592					181.3749	20.1871	181.1333	7.9232					120.0197	0.6010	120.0649	0.5864
191.5561	8.5043	193.9667	-8.0068					181.5749	20.1396	181.3333	7.8558					120.0361	0.6013	120.0853	0.5868
191.7561	8.4444	194.1667	-8.1552					181.7749	20.0922	181.5333	7.7883					120.0525	0.6017	120.1058	0.5872
191.9561	8.3844	194.3667	-8.3041					181.9749	20.0447	181.7333	7.7207					120.0690	0.6020	120.1263	0.5877
192.1561	8.3244	194.5667	-8.4536					182.1749	19.9971	181.9333	7.6530					120.0893	0.6025	120.1467	0.5881
192.3561	8.2644	194.7667	-8.6037					182.3749	19.9496	182.1333	7.5852					120.1097	0.6029	120.1672	0.5886
192.5561	8.2043	194.9667	-8.7543					182.5749	19.9020	182.3333	7.5172					120.1300	0.6034	120.1876	0.5891
192.7561	8.1443	195.1667	-8.9054					182.7749	19.8545	182.5333	7.4492					120.1503	0.6039	120.2081	0.5895
192.9561	8.0842	195.3667	-9.0572					182.9749	19.8069	182.7333	7.3810					120.1707	0.6044	120.2286	0.5900
193.1561	8.0241	195.5667	-9.2095					183.1749	19.7592	182.9333	7.3128					120.1910	0.6049	120.2499	0.5904
193.3561	7.9640	195.7667	-9.3625					183.3749	19.7116	183.1333	7.2444					120.2115	0.6054	120.2711	0.5909
193.5561	7.9039	195.9667	-9.5160					183.5749	19.6639	183.3333	7.1760					120.2319	0.6059	120.2924	0.5913
193.7561	7.8438	196.1667	-9.6700					183.7749	19.6163	183.5333	7.1074					120.2523	0.6064	120.3137	0.5918
193.9561	7.7836	196.3667	-9.8247					183.9749	19.5686	183.7333	7.0387					120.2728	0.6068	120.3350	0.5922
194.1561	7.7234	196.5667	-9.9799					184.1749	19.5208	183.9333	6.9699					120.2932	0.6073	120.3563	0.5926
194.3561	7.6633	196.7667	-10.1357					184.3749	19.4731	184.1333	6.9010					120.3136	0.6077	120.3776	0.5931
194.5561	7.6030	196.9667	-10.2920					184.5749	19.4254	184.3333	6.8320					120.3399	0.6083	120.3989	0.5935
194.7561	7.5428	197.1667	-10.4488					184.7749	19.3776	184.5333	6.7628					120.3615	0.6088	120.4202	0.5940
194.9561	7.4826	197.3667	-10.6062					184.9749	19.3298	184.7333	6.6936					120.3831	0.6093	120.4415	0.5945
195.1561	7.4223	197.5667	-10.7642					185.1749	19.2820	184.9333	6.6242					120.4047	0.6098	120.4640	0.5950
195.3561	7.3620	197.7667	-10.9226					185.3749	19.2342	185.1333	6.5548					120.4263	0.6103	120.4866	0.5956
195.5561	7.3017	197.9667	-11.0816					185.5749	19.1863	185.3333	6.4852					120.4480	0.6108	120.5091	0.5961
195.7561	7.2413	198.1667	-11.2411					185.7749	19.1384	185.5333	6.4156					120.4696	0.6114	120.5316	0.5966
195.9561	7.1810	198.3667	-11.4010					185.9749	19.0906	185.7333	6.3457					120.4928	0.6120	120.5484	0.5969
196.1561	7.1206	198.5667	-11.5615					186.1749	19.0427	185.9333	6.2758					120.5160	0.6125	120.5652	0.5973
196.3561	7.0602	198.7667	-11.7224					186.3749	18.9947	186.1333	6.2057					120.5392	0.6131	120.5819	0.5976
196.5561	6.9997	198.9667	-11.8838					186.5749	18.9468	186.3333	6.1356					120.5553	0.6134	120.5987	0.5980
196.7561	6.9393	199.1667	-12.0457					186.7749	18.8989	186.5333	6.0653					120.5714	0.6138	120.6155	0.5983
196.9561	6.8788	199.3667	-12.2080					186.9749	18.8509	186.7333	5.9949					120.5876	0.6142	120.6323	0.5987
197.1561	6.8182	199.5667	-12.3708					187.1749	18.8029	186.9333	5.9244					120.6037	0.6145	120.6529	0.5991
197.3561	6.7577	199.7667	-12.5339					187.3749	18.7549	187.1333	5.8538					120.6199	0.6149	120.6736	0.5996
197.5561	6.6971	199.9667	-12.6975					187.5749	18.7069	187.3333	5.7830					120.6360	0.6152	120.6942	0.6000
197.7561	6.6365	200.1667	-12.8615					187.7749	18.6589	187.5333	5.7122					120.6564	0.6157	120.7149	0.6005
197.9561	6.5759	200.3667	-13.0258					187.9749	18.6108	187.7333	5.6412					120.6769	0.6162	120.7355	0.6010
198.1561	6.5152	200.5667	-13.1906					188.1749	18.5627	187.9333	5.5701					120.6973	0.6167	120.7562	0.6015
198.3561	6.4545	200.7667	-13.3556					188.3749	18.5146	188.1333	5.4989					120.7177	0.6172	120.7777	0.6020
198.5561	6.3938	200.9667	-13.5211					188.5749	18.4665	188.3333	5.4276					120.7381	0.6177	120.7991	0.6025
198.7561	6.3330	201.1667	-13.6868					188.7749	18.4184	188.5333	5.3562					120.7585	0.6182	120.8206	0.6030
198.9561	6.2722	201.3667	-13.8529					188.9749	18.3703	188.7333	5.2846					120.7800	0.6188	120.8367	0.6033
199.1561	6.2114	201.5667	-14.0193					189.1749	18.3221	188.9333	5.2129					120.8015	0.6193	120.8529	0.6037
199.3561	6.1506	201.7667	-14.1859					189.3749	18.2740	189.1333	5.1410					120.8230	0.6198	120.8690	0.6040
199.5561	6.0897	201.9667	-14.3529					189.5749	18.2258	189.3333	5.0691					120.8396	0.6202	120.8852	0.6044
199.7561	6.0288	202.1667	-14.5200					189.7749	18.1776	189.5333	4.9970					120.8563	0.6206	120.9013	0.6047
199.9561	5.9678	202.3667	-14.6875					189.9749	18.1293	189.7333	4.9248					120.8729	0.6210	120.9175	0.6050
200.1561	5.9069	202.5667	-14.8551					190.1749	18.0811	189.9333	4.8525					120.8895	0.6213	120.9379	0.6055
200.3561	5.8458	202.7667	-15.0229					190.3749	18.0329	190.1333	4.7800					120.9061	0.6217	120.9584	0.6059
200.5561	5.7848	202.9667	-15.1910					190.5749	17.9846	190.3333	4.7074					120.9228	0.6221	120.9789	0.6064
200.7561	5.7237	203.1667	-15.3592					190.7749	17.9363	190.5333	4.6347					120.9432	0.6226	120.9994	0.6069
200.9561	5.6626	203.3667	-15.5275					190.9749	17.8880	190.7333	4.5618					120.9635	0.6230	121.0199	0.6074
201.1561	5.6014	203.5667	-15.6960					191.1749	17.8397	190.9333	4.4888					120.9839	0.6236	121.0403	0.6079
201.3561	5.5402	203.7667	-15.8647					191.3749	17.7914	191.1333	4.4157					121.0043	0.6241	121.0617	0.6084
201.5561	5.4790	203.9667	-16.0334					191.5749	17.7430	191.3333	4.3424					121.0247	0.6246	121.0830	0.6089
201.7561	5.4177	204.1667	-16.2022					191.7749	17.6947	191.5333	4.2690					121.0451	0.6251	121.1043	0.6094
201.9561	5.3564	204.3667	-16.3710					191.9749	17.6463	191.7333	4.1955					121.0662	0.6257	121.1207	0.6097
202.1561	5.2950	204.5667	-16.5400					192.1749	17.5979	191.9333	4.1218					121.0874	0.6262	121.1371	0.6101
202.3561	5.2337	204.7667	-16.7089					192.3749	17.5495	192.1333	4.0480					121.1086	0.6267	121.1535	0.6104
202.5561	5.1722	204.9667	-16.8779					192.5749	17.5011	192.3333	3.9740					121.1250	0.6271	121.1699	0.6108
202.7561	5.1108	205.1667	-17.0469					192.7749	17.4526	192.5333	3.9000					121.1415	0.6275	121.1862	0.6111
202.9561	5.0492	205.3667	-17.2158					192.9749	17.4042	192.7333	3.8257					121.1579	0.6279	121.2026	0.6115
203.1561	4.9877	205.5667	-17.3847					193.1749	17.3557	192.9333	3.7514					121.1743	0.6282	121.2231	0.6120
203.3561	4.9260	205.7667	-17.5536					193.3749	17.3072	193.1333	3.6769					121.1908	0.6286	121.2435	0.6124
203.5561	4.8644	205.9667	-17.7223					193.5749	17.2587	193.3333	3.6022					121.2072	0.6290	121.2640	0.6129
203.7561	4.8027	206.1667	-17.8910					193.7749	17.2102	193.5333	3.5274					121.2276	0.6295	121.2844	0.6134
203.9561	4.7410	206.3667	-18.0596					193.9749	17.1617	193.7333	3.4525					121.2479	0.6300	121.3049	0.6139
204.1561	4.6792	206.5667	-18.2281					194.1749	17.1131	193.9333	3.3774					121.2682	0.6305	121.3254	0.6144
204.3561	4.6174	206.7667	-18.3964					194.3749	17.0646	194.1333	3.3022					121.2886	0.6310	121.3458	0.6149
204.5561	4.5556	206.9667	-18.5646					194.5749	17.0160	194.3333	3.2268					121.3089	0.6315	121.3663	0.6154
204.7561	4.4936	207.1667	-18.7326					194.7749	16.9674	194.5333	3.1513					121.3293	0.6321	121.3876	0.6159
204.9561	4.4317	207.3667	-18.9004					194.9749	16.9188	194.7333	3.0756					121.3497	0.6326	121.4089	0.6164
205.1561	4.3697	207.5667	-19.0679					195.1749	16.8702	194.9333	2.9998					121.3701	0.6331	121.4302	0.6168
205.3561	4.3077	207.7667	-19.2353					195.3749	16.8215	195.1333	2.9238					121.3906	0.6336	121.4515	0.6173
205.5561	4.2456	207.9667	-19.4025					195.5749	16.7729	195.3333	2.8477					121.4110	0.6341	121.4728	0.6178
205.7561	4.1834	208.1667	-19.5693					195.7749	16.7242	195.5333	2.7714					121.4314	0.6346	121.4941	0.6182
205.9561	4.1212	208.3667	-19.7360					195.9749	16.6755	195.7333	2.6950					121.4519	0.6351	121.5153	0.6187
206.1561	4.0590	208.5667	-19.9023					196.1749	16.6268	195.9333	2.6184					121.4781	0.6357	121.5366	0.6192
206.3561	3.9967	208.7667	-20.0683					196.3749	16.5781	196.1333	2.5416					121.4997	0.6362	121.5579	0.6197
206.5561	3.9344	208.9667	-20.2341					196.5749	16.5294	196.3333	2.4647					121.5213	0.6367	121.5792	0.6202
206.7561	3.8720	209.1667	-20.3995					196.7749	16.4806	196.5333	2.3877					121.5429	0.6373	121.6018	0.6208
206.9561	3.8096	209.3667	-20.5646					196.9749	16.4319	196.7333	2.3105					121.5646	0.6378	121.6243	0.6214
207.1561	3.7471	209.5667	-20.7293					197.1749	16.3831	196.9333	2.2331					121.5862	0.6384	121.6468	0.6219
207.3561	3.6845	209.7667	-20.8937					197.3749	16.3343	197.1333	2.1556					121.6078	0.6390	121.6694	0.6225
207.5561	3.6219	209.9667	-21.0577					197.5749	16.2855	197.3333	2.0779					121.6310	0.6396	121.6861	0.6228
207.7561	3.5592	210.1667	-21.2213					197.7749	16.2367	197.5333	2.0000					121.6542	0.6402	121.7029	0.6232
207.9561	3.4965	210.3667	-21.3845					197.9749	16.1879	197.7333	1.9220					121.6774	0.6408	121.7197	0.6236
208.1561	3.4338	210.5667	-21.5473					198.1749	16.1390	197.9333	1.8438					121.6935	0.6412	121.7364	0.6240
208.3561	3.3709	210.7667	-21.7097					198.3749	16.0902	198.1333	1.7654					121.7097	0.6416	121.7532	0.6243
208.5561	3.3081	210.9667	-21.8716					198.5749	16.0413	198.3333	1.6869					121.7258	0.6419	121.7700	0.6247
208.7561	3.2452	211.1667	-22.0331					198.7749	15.9924	198.5333	1.6082					121.7420	0.6423	121.7906	0.6252
208.9561	3.1822	211.3667	-22.1942					198.9749	15.9435	198.7333	1.5294					121.7581	0.6427	121.8113	0.6257
209.1561	3.1192	211.5667	-22.3548					199.1749	15.8946	198.9333	1.4503					121.7742	0.6431	121.8319	0.6262
209.3561	3.0561	211.7667	-22.5150					199.3749	15.8457	199.1333	1.3711					121.7947	0.6436	121.8526	0.6267
209.5561	2.9929	211.9667	-22.6746					199.5749	15.7967	199.3333	1.2918					121.8151	0.6441	121.8732	0.6272
209.7561	2.9297	212.1667	-22.8338					199.7749	15.7478	199.5333	1.2122					121.8355	0.6446	121.8939	0.6278
209.9561	2.8665	212.3667	-22.9925					199.9749	15.6988	199.7333	1.1325					121.8559	0.6452	121.9154	0.6283
210.1561	2.8031	212.5667	-23.1507					200.1749	15.6498	199.9333	1.0526					121.8763	0.6457	121.9368	0.6288
210.3561	2.7398	212.7667	-23.3084					200.3749	15.6008	200.1333	0.9725					121.8967	0.6463	121.9583	0.6293
210.5561	2.6763	212.9667	-23.4656					200.5749	15.5518	200.3333	0.8923					121.9182	0.6469	121.9744	0.6297
210.7561	2.6128	213.1667	-23.6223					200.7749	15.5027	200.5333	0.8119					121.9397	0.6474	121.9906	0.6301
210.9561	2.5493	213.3667	-23.7785					200.9749	15.4537	200.7333	0.7313					121.9612	0.6480	122.0067	0.6305
211.1561	2.4856	213.5667	-23.9341					201.1749	15.4046	200.9333	0.6505					121.9779	0.6484	122.0229	0.6308
211.3561	2.4220	213.7667	-24.0892					201.3749	15.3556	201.1333	0.5695					121.9945	0.6488	122.0390	0.6312
211.5561	2.3582	213.9667	-24.2438					201.5749	15.3065	201.3333	0.4883					122.0111	0.6492	122.0552	0.6316
211.7561	2.2944	214.1667	-24.3979					201.7749	15.2574	201.5333	0.4070					122.0277	0.6496	122.0757	0.6320
211.9561	2.2305	214.3667	-24.5514					201.9749	15.2082	201.7333	0.3255					122.0444	0.6500	122.0961	0.6325
212.1561	2.1666	214.5667	-24.7043					202.1749	15.1591	201.9333	0.2437					122.0610	0.6504	122.1166	0.6330
212.3561	2.1026	214.7667	-24.8567					202.3749	15.1099	202.1333	0.1618					122.0814	0.6509	122.1371	0.6335
212.5561	2.0385	214.9667	-25.0086					202.5749	15.0608	202.3333	0.0798					122.1018	0.6514	122.1576	0.6341
212.7561	1.9743	215.1667	-25.1599					202.7749	15.0116	202.5333	-0.0025					122.1221	0.6520	122.1781	0.6346
212.9561	1.9101	215.3667	-25.3106					202.9749	14.9624	202.7333	-0.0850					122.1425	0.6525	122.1994	0.6352
213.1561	1.8458	215.5667	-25.4608					203.1749	14.9132	202.9333	-0.1677					122.1629	0.6531	122.2207	0.6357
213.3561	1.7815	215.7667	-25.6105					203.3749	14.8640	203.1333	-0.2505					122.1833	0.6537	122.2421	0.6362
213.5561	1.7171	215.9667	-25.7596					203.5749	14.8147	203.3333	-0.3336					122.2045	0.6542	122.2584	0.6366
213.7561	1.6527	216.1667	-25.9081					203.7749	14.7655	203.5333	-0.4169					122.2256	0.6548	122.2748	0.6370
213.9561	1.5881	216.3667	-26.0561					203.9749	14.7162	203.7333	-0.5003					122.2468	0.6554	122.2912	0.6374
214.1561	1.5235	216.5667	-26.2035					204.1749	14.6669	203.9333	-0.5840					122.2632	0.6558	122.3076	0.6377
214.3561	1.4589	216.7667	-26.3503					204.3749	14.6176	204.1333	-0.6678					122.2797	0.6562	122.3240	0.6381
214.5561	1.3941	216.9667	-26.4966					204.5749	14.5683	204.3333	-0.7519					122.2961	0.6566	122.3403	0.6385
214.7561	1.3293	217.1667	-26.6424					204.7749	14.5190	204.5333	-0.8361					122.3125	0.6570	122.3608	0.6390
214.9561	1.2644	217.3667	-26.7876					204.9749	14.4696	204.7333	-0.9206					122.3290	0.6574	122.3813	0.6395
215.1561	1.1995	217.5667	-26.9322					205.1749	14.4203	204.9333	-1.0052					122.3454	0.6578	122.4017	0.6400
215.3561	1.1345	217.7667	-27.0763					205.3749	14.3709	205.1333	-1.0901					122.3658	0.6583	122.4222	0.6405
215.5561	1.0694	217.9667	-27.2198					205.5749	14.3215	205.3333	-1.1752					122.3861	0.6589	122.4426	0.6411
215.7561	1.0042	218.1667	-27.3628					205.7749	14.2721	205.5333	-1.2605					122.4064	0.6594	122.4631	0.6416
215.9561	0.9390	218.3667	-27.5052					205.9749	14.2227	205.7333	-1.3460					122.4268	0.6600	122.4835	0.6422
216.1561	0.8737	218.5667	-27.6471					206.1749	14.1732	205.9333	-1.4317					122.4471	0.6605	122.5040	0.6427
216.3561	0.8083	218.7667	-27.7885					206.3749	14.1238	206.1333	-1.5176					122.4675	0.6611	122.5253	0.6432
216.5561	0.7428	218.9667	-27.9293					206.5749	14.0743	206.3333	-1.6038					122.4879	0.6617	122.5466	0.6437
216.7561	0.6773	219.1667	-28.0696					206.7749	14.0249	206.5333	-1.6901					122.5083	0.6622	122.5679	0.6442
216.9561	0.6117	219.3667	-28.2093					206.9749	13.9754	206.7333	-1.7767					122.5288	0.6628	122.5892	0.6447
217.1561	0.5460	219.5667	-28.3485					207.1749	13.9259	206.9333	-1.8635					122.5492	0.6633	122.6105	0.6452
217.3561	0.4802	219.7667	-28.4872					207.3749	13.8763	207.1333	-1.9505					122.5696	0.6638	122.6318	0.6457
217.5561	0.4144	219.9667	-28.6254					207.5749	13.8268	207.3333	-2.0377					122.5901	0.6643	122.6531	0.6463
217.7561	0.3485	220.1667	-28.7630					207.7749	13.7772	207.5333	-2.1251					122.6163	0.6650	122.6744	0.6468
217.9561	0.2825	220.3667	-28.9002					207.9749	13.7276	207.7333	-2.2128					122.6379	0.6655	122.6957	0.6474
218.1561	0.2164	220.5667	-29.0368					208.1749	13.6781	207.9333	-2.3007					122.6595	0.6661	122.7170	0.6479
218.3561	0.1503	220.7667	-29.1729					208.3749	13.6285	208.1333	-2.3888					122.6812	0.6667	122.7395	0.6485
218.5561	0.0841	220.9667	-29.3085					208.5749	13.5788	208.3333	-2.4771					122.7028	0.6673	122.7620	0.6491
218.7561	0.0178	221.1667	-29.4437					208.7749	13.5292	208.5333	-2.5657					122.7244	0.6679	122.7846	0.6497
218.9561	-0.0486	221.3667	-29.5783					208.9749	13.4795	208.7333	-2.6545					122.7460	0.6685	122.8071	0.6503
219.1561	-0.1151	221.5667	-29.7125					209.1749	13.4299	208.9333	-2.7435					122.7692	0.6692	122.8239	0.6507
219.3561	-0.1816	221.7667	-29.8461					209.3749	13.3802	209.1333	-2.8328					122.7924	0.6698	122.8406	0.6511
219.5561	-0.2483	221.9667	-29.9793					209.5749	13.3305	209.3333	-2.9222					122.8156	0.6704	122.8574	0.6515
219.7561	-0.3150	222.1667	-30.1120					209.7749	13.2808	209.5333	-3.0119					122.8318	0.6709	122.8742	0.6519
219.9561	-0.3817	222.3667	-30.2443					209.9749	13.2311	209.7333	-3.1019					122.8479	0.6713	122.8909	0.6524
220.1561	-0.4486	222.5667	-30.3761					210.1749	13.1813	209.9333	-3.1921					122.8640	0.6717	122.9077	0.6528
220.3561	-0.5156	222.7667	-30.5074					210.3749	13.1316	210.1333	-3.2825					122.8802	0.6721	122.9283	0.6533
220.5561	-0.5827	222.9667	-30.6383					210.5749	13.0818	210.3333	-3.3731					122.8963	0.6725	122.9490	0.6538
220.7561	-0.6498	223.1667	-30.7688					210.7749	13.0320	210.5333	-3.4640					122.9124	0.6730	122.9697	0.6543
220.9561	-0.7170	223.3667	-30.8988					210.9749	12.9822	210.7333	-3.5552					122.9328	0.6735	122.9903	0.6549
221.1561	-0.7843	223.5667	-31.0283					211.1749	12.9324	210.9333	-3.6465					122.9533	0.6740	123.0110	0.6555
221.3561	-0.8516	223.7667	-31.1575					211.3749	12.8826	211.1333	-3.7382					122.9737	0.6746	123.0316	0.6560
221.5561	-0.9191	223.9667	-31.2862					211.5749	12.8327	211.3333	-3.8300					122.9941	0.6752	123.0531	0.6566
221.7561	-0.9866	224.1667	-31.4145					211.7749	12.7828	211.5333	-3.9221					123.0145	0.6758	123.0745	0.6572
221.9561	-1.0542	224.3667	-31.5425					211.9749	12.7329	211.7333	-4.0144					123.0349	0.6764	123.0960	0.6577
222.1561	-1.1219	224.5667	-31.6700					212.1749	12.6830	211.9333	-4.1070					123.0564	0.6770	123.1122	0.6581
222.3561	-1.1897	224.7667	-31.7971					212.3749	12.6331	212.1333	-4.1999					123.0779	0.6776	123.1283	0.6585
222.5561	-1.2576	224.9667	-31.9238					212.5749	12.5832	212.3333	-4.2929					123.0994	0.6782	123.1445	0.6589
222.7561	-1.3255	225.1667	-32.0501					212.7749	12.5332	212.5333	-4.3862					123.1161	0.6786	123.1606	0.6593
222.9561	-1.3936	225.3667	-32.1761					212.9749	12.4833	212.7333	-4.4798					123.1327	0.6791	123.1768	0.6597
223.1561	-1.4617	225.5667	-32.3017					213.1749	12.4333	212.9333	-4.5736					123.1493	0.6795	123.1929	0.6601
223.3561	-1.5299	225.7667	-32.4270					213.3749	12.3833	213.1333	-4.6677					123.1659	0.6799	123.2134	0.6606
223.5561	-1.5983	225.9667	-32.5518					213.5749	12.3333	213.3333	-4.7620					123.1825	0.6804	123.2339	0.6612
223.7561	-1.6666	226.1667	-32.6764					213.7749	12.2832	213.5333	-4.8566					123.1992	0.6808	123.2544	0.6617
223.9561	-1.7351	226.3667	-32.8006					213.9749	12.2332	213.7333	-4.9514					123.2196	0.6814	123.2748	0.6623
224.1561	-1.8037	226.5667	-32.9244					214.1749	12.1831	213.9333	-5.0465					123.2399	0.6819	123.2953	0.6629
224.3561	-1.8724	226.7667	-33.0479					214.3749	12.1331	214.1333	-5.1418					123.2603	0.6825	123.3158	0.6634
224.5561	-1.9411	226.9667	-33.1711					214.5749	12.0830	214.3333	-5.2374					123.2807	0.6831	123.3371	0.6640
224.7561	-2.0099	227.1667	-33.2940					214.7749	12.0328	214.5333	-5.3333					123.3011	0.6837	123.3585	0.6646
224.9561	-2.0789	227.3667	-33.4166					214.9749	11.9827	214.7333	-5.4294					123.3215	0.6843	123.3798	0.6652
225.1561	-2.1479	227.5667	-33.5389					215.1749	11.9325	214.9333	-5.5257					123.3427	0.6849	123.3962	0.6656
225.3561	-2.2170	227.7667	-33.6609					215.3749	11.8824	215.1333	-5.6223					123.3638	0.6855	123.4125	0.6660
225.5561	-2.2863	227.9667	-33.7826					215.5749	11.8322	215.3333	-5.7192					123.3850	0.6861	123.4289	0.6664
225.7561	-2.3556	228.1667	-33.9040					215.7749	11.7820	215.5333	-5.8163					123.4014	0.6866	123.4453	0.6668
225.9561	-2.4250	228.3667	-34.0252					215.9749	11.7318	215.7333	-5.9137					123.4179	0.6870	123.4617	0.6672
226.1561	-2.4944	228.5667	-34.1460					216.1749	11.6815	215.9333	-6.0113					123.4343	0.6875	123.4781	0.6676
226.3561	-2.5640	228.7667	-34.2666					216.3749	11.6313	216.1333	-6.1092					123.4507	0.6879	123.4985	0.6682
226.5561	-2.6336	228.9667	-34.3870					216.5749	11.5810	216.3333	-6.2074					123.4672	0.6883	123.5190	0.6687
226.7561	-2.7034	229.1667	-34.5071					216.7749	11.5307	216.5333	-6.3058					123.4836	0.6888	123.5394	0.6693
226.9561	-2.7732	229.3667	-34.6270					216.9749	11.4804	216.7333	-6.4045					123.5039	0.6893	123.5599	0.6698
227.1561	-2.8431	229.5667	-34.7467					217.1749	11.4300	216.9333	-6.5034					123.5243	0.6899	123.5803	0.6704
227.3561	-2.9131	229.7667	-34.8661					217.3749	11.3797	217.1333	-6.6026					123.5446	0.6905	123.6008	0.6710
227.5561	-2.9832	229.9667	-34.9853					217.5749	11.3293	217.3333	-6.7021					123.5650	0.6911	123.6213	0.6716
227.7561	-3.0534	230.1667	-35.1043					217.7749	11.2789	217.5333	-6.8018					123.5853	0.6917	123.6417	0.6722
227.9561	-3.1237	230.3667	-35.2231					217.9749	11.2285	217.7333	-6.9018					123.6057	0.6923	123.6630	0.6727
228.1561	-3.1941	230.5667	-35.3417					218.1749	11.1781	217.9333	-7.0020					123.6261	0.6929	123.6843	0.6733
228.3561	-3.2646	230.7667	-35.4601					218.3749	11.1277	218.1333	-7.1025					123.6465	0.6935	123.7056	0.6738
228.5561	-3.3351	230.9667	-35.5783					218.5749	11.0772	218.3333	-7.2033					123.6670	0.6941	123.7269	0.6744
228.7561	-3.4058	231.1667	-35.6963					218.7749	11.0267	218.5333	-7.3043					123.6874	0.6947	123.7482	0.6749
228.9561	-3.4765	231.3667	-35.8142					218.9749	10.9762	218.7333	-7.4056					123.7078	0.6952	123.7695	0.6755
229.1561	-3.5474	231.5667	-35.9320					219.1749	10.9257	218.9333	-7.5072					123.7283	0.6958	123.7908	0.6760
229.3561	-3.6183	231.7667	-36.0495					219.3749	10.8752	219.1333	-7.6090					123.7545	0.6965	123.8121	0.6766
229.5561	-3.6893	231.9667	-36.1669					219.5749	10.8246	219.3333	-7.7111					123.7761	0.6971	123.8334	0.6772
229.7561	-3.7605	232.1667	-36.2842					219.7749	10.7741	219.5333	-7.8134					123.7977	0.6977	123.8547	0.6778
229.9561	-3.8317	232.3667	-36.4014					219.9749	10.7235	219.7333	-7.9160					123.8194	0.6983	123.8772	0.6785
230.1561	-3.9030	232.5667	-36.5184					220.1749	10.6729	219.9333	-8.0189					123.8410	0.6990	123.8998	0.6791
230.3561	-3.9744	232.7667	-36.6353					220.3749	10.6222	220.1333	-8.1220					123.8626	0.6996	123.9223	0.6798
230.5561	-4.0458	232.9667	-36.7521					220.5749	10.5716	220.3333	-8.2253					123.8842	0.7003	123.9448	0.6804
230.7561	-4.1174	233.1667	-36.8688					220.7749	10.5209	220.5333	-8.3290					123.9074	0.7010	123.9616	0.6809
230.9561	-4.1891	233.3667	-36.9854					220.9749	10.4702	220.7333	-8.4329					123.9306	0.7017	123.9784	0.6813
231.1561	-4.2609	233.5667	-37.1020					221.1749	10.4195	220.9333	-8.5370					123.9538	0.7024	123.9951	0.6817
231.3561	-4.3328	233.7667	-37.2184					221.3749	10.3688	221.1333	-8.6414					123.9700	0.7028	124.0119	0.6822
231.5561	-4.4048	233.9667	-37.3348					221.5749	10.3180	221.3333	-8.7461					123.9861	0.7033	124.0287	0.6826
231.7561	-4.4768	234.1667	-37.4510					221.7749	10.2672	221.5333	-8.8510					124.0022	0.7037	124.0454	0.6831
231.9561	-4.5489	234.3667	-37.5673					221.9749	10.2164	221.7333	-8.9562					124.0183	0.7042	124.0661	0.6836
232.1561	-4.6211	234.5667	-37.6834					222.1749	10.1656	221.9333	-9.0616					124.0345	0.7046	124.0867	0.6842
232.3561	-4.6934	234.7667	-37.7996					222.3749	10.1148	222.1333	-9.1673					124.0506	0.7051	124.1074	0.6848
232.5561	-4.7658	234.9667	-37.9156					222.5749	10.0639	222.3333	-9.2732					124.0710	0.7056	124.1280	0.6854
232.7561	-4.8383	235.1667	-38.0317					222.7749	10.0131	222.5333	-9.3794					124.0914	0.7062	124.1487	0.6860
232.9561	-4.9109	235.3667	-38.1477					222.9749	9.9622	222.7333	-9.4859					124.1119	0.7069	124.1693	0.6866
233.1561	-4.9836	235.5667	-38.2637					223.1749	9.9112	222.9333	-9.5925					124.1323	0.7075	124.1908	0.6872
233.3561	-5.0563	235.7667	-38.3797					223.3749	9.8603	223.1333	-9.6995					124.1527	0.7081	124.2123	0.6878
233.5561	-5.1292	235.9667	-38.4957					223.5749	9.8093	223.3333	-9.8067					124.1731	0.7088	124.2337	0.6884
233.7561	-5.2021	236.1667	-38.6116					223.7749	9.7583	223.5333	-9.9141					124.1946	0.7094	124.2499	0.6889
233.9561	-5.2751	236.3667	-38.7276					223.9749	9.7073	223.7333	-10.0218					124.2161	0.7101	124.2660	0.6893
234.1561	-5.3483	236.5667	-38.8436					224.1749	9.6563	223.9333	-10.1297					124.2376	0.7107	124.2822	0.6898
234.3561	-5.4215	236.7667	-38.9596					224.3749	9.6052	224.1333	-10.2379					124.2542	0.7112	124.2983	0.6902
234.5561	-5.4947	236.9667	-39.0756					224.5749	9.5542	224.3333	-10.3463					124.2709	0.7117	124.3145	0.6906
234.7561	-5.5681	237.1667	-39.1917					224.7749	9.5031	224.5333	-10.4549					124.2875	0.7121	124.3306	0.6910
234.9561	-5.6416	237.3667	-39.3078					224.9749	9.4519	224.7333	-10.5638					124.3041	0.7126	124.3511	0.6916
235.1561	-5.7151	237.5667	-39.4239					225.1749	9.4008	224.9333	-10.6729					124.3207	0.7131	124.3716	0.6922
235.3561	-5.7888	237.7667	-39.5401					225.3749	9.3496	225.1333	-10.7823					124.3373	0.7136	124.3921	0.6928
235.5561	-5.8625	237.9667	-39.6563					225.5749	9.2985	225.3333	-10.8919					124.3577	0.7141	124.4125	0.6934
235.7561	-5.9363	238.1667	-39.7726					225.7749	9.2472	225.5333	-11.0017					124.3781	0.7147	124.4330	0.6940
235.9561	-6.0102	238.3667	-39.8890					225.9749	9.1960	225.7333	-11.1118					124.3985	0.7154	124.4535	0.6946
236.1561	-6.0842	238.5667	-40.0054					226.1749	9.1447	225.9333	-11.2221					124.4189	0.7160	124.4748	0.6953
236.3561	-6.1582	238.7667	-40.1219					226.3749	9.0935	226.1333	-11.3326					124.4393	0.7167	124.4962	0.6959
236.5561	-6.2324	238.9667	-40.2385					226.5749	9.0422	226.3333	-11.4434					124.4597	0.7173	124.5175	0.6965
236.7561	-6.3066	239.1667	-40.3552					226.7749	8.9908	226.5333	-11.5543					124.4808	0.7180	124.5339	0.6970
236.9561	-6.3809	239.3667	-40.4720					226.9749	8.9395	226.7333	-11.6655					124.5020	0.7186	124.5503	0.6974
237.1561	-6.4553	239.5667	-40.5889					227.1749	8.8881	226.9333	-11.7769					124.5232	0.7193	124.5666	0.6979
237.3561	-6.5297	239.7667	-40.7058					227.3749	8.8367	227.1333	-11.8886					124.5396	0.7198	124.5830	0.6983
237.5561	-6.6043	239.9667	-40.8229					227.5749	8.7853	227.3333	-12.0004					124.5560	0.7202	124.5994	0.6987
237.7561	-6.6789	240.1667	-40.9401					227.7749	8.7338	227.5333	-12.1125					124.5725	0.7207	124.6158	0.6992
237.9561	-6.7537	240.3667	-41.0574					227.9749	8.6823	227.7333	-12.2248					124.5889	0.7212	124.6362	0.6998
238.1561	-6.8285	240.5667	-41.1748					228.1749	8.6308	227.9333	-12.3373					124.6053	0.7217	124.6567	0.7003
238.3561	-6.9033	240.7667	-41.2923					228.3749	8.5793	228.1333	-12.4500					124.6217	0.7221	124.6771	0.7009
238.5561	-6.9783	240.9667	-41.4100					228.5749	8.5278	228.3333	-12.5630					124.6421	0.7227	124.6976	0.7016
238.7561	-7.0533	241.1667	-41.5278					228.7749	8.4762	228.5333	-12.6761					124.6624	0.7233	124.7181	0.7022
238.9561	-7.1283	241.3667	-41.6458					228.9749	8.4246	228.7333	-12.7894					124.6828	0.7240	124.7385	0.7028
239.1561	-7.2035	241.5667	-41.7638					229.1749	8.3730	228.9333	-12.9030					124.7031	0.7246	124.7590	0.7035
239.3561	-7.2787	241.7667	-41.8821					229.3749	8.3213	229.1333	-13.0167					124.7235	0.7253	124.7794	0.7041
239.5561	-7.3540	241.9667	-42.0004					229.5749	8.2696	229.3333	-13.1307					124.7438	0.7260	124.8007	0.7047
239.7561	-7.4294	242.1667	-42.1189					229.7749	8.2179	229.5333	-13.2448					124.7643	0.7266	124.8220	0.7053
239.9561	-7.5048	242.3667	-42.2376					229.9749	8.1662	229.7333	-13.3591					124.7847	0.7273	124.8433	0.7059
240.1561	-7.5803	242.5667	-42.3564					230.1749	8.1144	229.9333	-13.4737					124.8051	0.7279	124.8646	0.7065
240.3561	-7.6559	242.7667	-42.4754					230.3749	8.0626	230.1333	-13.5885					124.8256	0.7285	124.8859	0.7071
240.5561	-7.7315	242.9667	-42.5945					230.5749	8.0108	230.3333	-13.7035					124.8460	0.7291	124.9072	0.7077
240.7561	-7.8072	243.1667	-42.7138					230.7749	7.9590	230.5333	-13.8186					124.8664	0.7297	124.9285	0.7083
240.9561	-7.8830	243.3667	-42.8333					230.9749	7.9071	230.7333	-13.9339					124.8927	0.7305	124.9498	0.7089
241.1561	-7.9589	243.5667	-42.9529					231.1749	7.8552	230.9333	-14.0493					124.9143	0.7311	124.9711	0.7096
241.3561	-8.0348	243.7667	-43.0727					231.3749	7.8033	231.1333	-14.1650					124.9359	0.7318	124.9924	0.7102
241.5561	-8.1107	243.9667	-43.1927					231.5749	7.7514	231.3333	-14.2808					124.9575	0.7325	125.0149	0.7110
241.7561	-8.1867	244.1667	-43.3128					231.7749	7.6994	231.5333	-14.3968					124.9792	0.7332	125.0375	0.7117
241.9561	-8.2628	244.3667	-43.4331					231.9749	7.6474	231.7333	-14.5130					125.0008	0.7339	125.0600	0.7124
242.1561	-8.3390	244.5667	-43.5536					232.1749	7.5953	231.9333	-14.6294					125.0224	0.7346	125.0826	0.7130
242.3561	-8.4152	244.7667	-43.6742					232.3749	7.5433	232.1333	-14.7459					125.0456	0.7354	125.0993	0.7135
242.5561	-8.4914	244.9667	-43.7950					232.5749	7.4912	232.3333	-14.8627					125.0688	0.7361	125.1161	0.7140
242.7561	-8.5677	245.1667	-43.9160					232.7749	7.4391	232.5333	-14.9795					125.0920	0.7368	125.1328	0.7145
242.9561	-8.6441	245.3667	-44.0372					232.9749	7.3869	232.7333	-15.0966					125.1081	0.7373	125.1496	0.7150
243.1561	-8.7205	245.5667	-44.1585					233.1749	7.3347	232.9333	-15.2138					125.1243	0.7378	125.1664	0.7154
243.3561	-8.7970	245.7667	-44.2800					233.3749	7.2825	233.1333	-15.3312					125.1404	0.7383	125.1831	0.7159
243.5561	-8.8735	245.9667	-44.4017					233.5749	7.2303	233.3333	-15.4488					125.1565	0.7388	125.2038	0.7165
243.7561	-8.9500	246.1667	-44.5235					233.7749	7.1780	233.5333	-15.5666					125.1726	0.7393	125.2244	0.7171
243.9561	-9.0267	246.3667	-44.6455					233.9749	7.1257	233.7333	-15.6845					125.1887	0.7397	125.2451	0.7178
244.1561	-9.1033	246.5667	-44.7677					234.1749	7.0734	233.9333	-15.8026					125.2092	0.7404	125.2657	0.7184
244.3561	-9.1800	246.7667	-44.8901					234.3749	7.0210	234.1333	-15.9208					125.2296	0.7410	125.2864	0.7191
244.5561	-9.2567	246.9667	-45.0126					234.5749	6.9686	234.3333	-16.0391					125.2500	0.7417	125.3071	0.7197
244.7561	-9.3335	247.1667	-45.1352					234.7749	6.9162	234.5333	-16.1576					125.2704	0.7424	125.3285	0.7204
244.9561	-9.4104	247.3667	-45.2581					234.9749	6.8638	234.7333	-16.2763					125.2908	0.7430	125.3500	0.7211
245.1561	-9.4872	247.5667	-45.3811					235.1749	6.8113	234.9333	-16.3951					125.3113	0.7437	125.3714	0.7218
245.3561	-9.5641	247.7667	-45.5042					235.3749	6.7588	235.1333	-16.5141					125.3328	0.7445	125.3876	0.7222
245.5561	-9.6411	247.9667	-45.6275					235.5749	6.7062	235.3333	-16.6333					125.3543	0.7452	125.4037	0.7227
245.7561	-9.7180	248.1667	-45.7509					235.7749	6.6536	235.5333	-16.7526					125.3758	0.7459	125.4199	0.7232
245.9561	-9.7950	248.3667	-45.8745					235.9749	6.6010	235.7333	-16.8720					125.3924	0.7464	125.4360	0.7236
246.1561	-9.8721	248.5667	-45.9982					236.1749	6.5484	235.9333	-16.9916					125.4090	0.7469	125.4522	0.7241
246.3561	-9.9491	248.7667	-46.1221					236.3749	6.4957	236.1333	-17.1114					125.4256	0.7474	125.4683	0.7246
246.5561	-10.0262	248.9667	-46.2460					236.5749	6.4430	236.3333	-17.2313					125.4422	0.7479	125.4888	0.7252
246.7561	-10.1033	249.1667	-46.3701					236.7749	6.3903	236.5333	-17.3514					125.4589	0.7484	125.5093	0.7258
246.9561	-10.1804	249.3667	-46.4944					236.9749	6.3375	236.7333	-17.4716					125.4755	0.7489	125.5298	0.7264
247.1561	-10.2576	249.5667	-46.6187					237.1749	6.2847	236.9333	-17.5920					125.4959	0.7496	125.5503	0.7271
247.3561	-10.3348	249.7667	-46.7432					237.3749	6.2318	237.1333	-17.7125					125.5162	0.7502	125.5707	0.7278
247.5561	-10.4120	249.9667	-46.8678					237.5749	6.1790	237.3333	-17.8331					125.5366	0.7509	125.5912	0.7285
247.7561	-10.4892	250.1667	-46.9924					237.7749	6.1260	237.5333	-17.9539					125.5570	0.7516	125.6126	0.7292
247.9561	-10.5664	250.3667	-47.1172					237.9749	6.0731	237.7333	-18.0749					125.5774	0.7523	125.6339	0.7298
248.1561	-10.6437	250.5667	-47.2421					238.1749	6.0201	237.9333	-18.1960					125.5978	0.7530	125.6552	0.7305
248.3561	-10.7209	250.7667	-47.3671					238.3384	5.9768	238.1333	-18.3172					125.6190	0.7537	125.6716	0.7310
248.5561	-10.7982	250.9667	-47.4921					238.5018	5.9334	238.3333	-18.4386					125.6402	0.7544	125.6880	0.7315
248.7561	-10.8755	251.1667	-47.6172					238.6653	5.8901	238.5333	-18.5602					125.6613	0.7551	125.7043	0.7320
248.9561	-10.9528	251.3667	-47.7424					238.8653	5.8370	238.7333	-18.6819					125.6777	0.7556	125.7207	0.7325
249.1561	-11.0301	251.5667	-47.8676					239.0653	5.7838	238.9333	-18.8038					125.6942	0.7562	125.7371	0.7329
249.3561	-11.1074	251.7667	-47.9929					239.2653	5.7307	239.1333	-18.9258					125.7106	0.7567	125.7535	0.7334
249.5561	-11.1847	251.9667	-48.1182					239.4653	5.6774	239.3333	-19.0480					125.7270	0.7572	125.7739	0.7340
249.7561	-11.2620	252.1667	-48.2436					239.6653	5.6242	239.5333	-19.1704					125.7434	0.7577	125.7944	0.7347
249.9561	-11.3393	252.3667	-48.3690					239.8653	5.5709	239.7333	-19.2929					125.7599	0.7582	125.8149	0.7353
250.1561	-11.4166	252.5667	-48.4945					240.0653	5.5176	239.9333	-19.4155					125.7802	0.7588	125.8353	0.7360
250.3561	-11.4939	252.7667	-48.6200					240.2653	5.4642	240.1333	-19.5383					125.8006	0.7595	125.8558	0.7367
250.5561	-11.5712	252.9667	-48.7454					240.4653	5.4108	240.3333	-19.6613					125.8209	0.7602	125.8762	0.7374
250.7561	-11.6485	253.1667	-48.8709					240.6653	5.3574	240.5333	-19.7844					125.8413	0.7609	125.8967	0.7381
250.9561	-11.7257	253.3667	-48.9964					240.8653	5.3039	240.7333	-19.9077					125.8616	0.7616	125.9171	0.7387
251.1561	-11.8030	253.5667	-49.1219					241.0653	5.2504	240.9333	-20.0312					125.8820	0.7623	125.9384	0.7394
251.3561	-11.8802	253.7667	-49.2473					241.2653	5.1969	241.1333	-20.1549					125.9024	0.7630	125.9597	0.7401
251.5561	-11.9575	253.9667	-49.3727					241.4653	5.1433	241.3333	-20.2787					125.9228	0.7637	125.9810	0.7407
251.7561	-12.0347	254.1667	-49.4981					241.6653	5.0897	241.5333	-20.4027					125.9433	0.7644	126.0023	0.7413
251.9561	-12.1118	254.3667	-49.6235					241.8653	5.0360	241.7333	-20.5268					125.9637	0.7651	126.0236	0.7420
252.1561	-12.1890	254.5667	-49.7488					242.0653	4.9823	241.9333	-20.6511					125.9841	0.7657	126.0449	0.7426
252.3561	-12.2662	254.7667	-49.8741					242.2653	4.9286	242.1333	-20.7756					126.0046	0.7664	126.0662	0.7433
252.5561	-12.3433	254.9667	-49.9993					242.4653	4.8748	242.3333	-20.9003					126.0308	0.7672	126.0875	0.7440
252.7561	-12.4204	255.1667	-50.1244					242.6653	4.8210	242.5333	-21.0252					126.0524	0.7679	126.1088	0.7447
252.9561	-12.4974	255.3667	-50.2494					242.8653	4.7671	242.7333	-21.1503					126.0740	0.7686	126.1301	0.7454
253.1561	-12.5744	255.5667	-50.3744					243.0653	4.7132	242.9333	-21.2755					126.0957	0.7693	126.1527	0.7462
253.3561	-12.6514	255.7667	-50.4992					243.2653	4.6593	243.1333	-21.4010					126.1173	0.7701	126.1752	0.7470
253.5561	-12.7284	255.9667	-50.6240					243.4653	4.6053	243.3333	-21.5266					126.1389	0.7709	126.1977	0.7477
253.7561	-12.8053	256.1667	-50.7486					243.6653	4.5513	243.5333	-21.6525					126.1605	0.7717	126.2203	0.7484
253.9561	-12.8822	256.3667	-50.8732					243.8653	4.4972	243.7333	-21.7785					126.1838	0.7725	126.2370	0.7490
254.1561	-12.9591	256.5667	-50.9976					244.0653	4.4431	243.9333	-21.9048					126.2070	0.7733	126.2538	0.7495
254.3561	-13.0359	256.7667	-51.1218					244.2653	4.3889	244.1333	-22.0313					126.2302	0.7741	126.2705	0.7500
254.5561	-13.1126	256.9667	-51.2460					244.4653	4.3347	244.3333	-22.1579					126.2463	0.7746	126.2873	0.7505
254.7561	-13.1893	257.1667	-51.3700					244.6653	4.2805	244.5333	-22.2849					126.2624	0.7751	126.3041	0.7510
254.9561	-13.2660	257.3667	-51.4938					244.8653	4.2262	244.7333	-22.4120					126.2785	0.7757	126.3208	0.7515
255.1561	-13.3426	257.5667	-51.6175					245.0653	4.1719	244.9333	-22.5393					126.2946	0.7762	126.3415	0.7522
255.3561	-13.4191	257.7667	-51.7410					245.2653	4.1175	245.1333	-22.6669					126.3107	0.7767	126.3621	0.7528
255.5561	-13.4956	257.9667	-51.8643					245.4653	4.0631	245.3333	-22.7947					126.3268	0.7772	126.3828	0.7535
255.7561	-13.5720	258.1667	-51.9874					245.6653	4.0087	245.5333	-22.9228					126.3473	0.7779	126.4034	0.7542
255.9561	-13.6484	258.3667	-52.1104					245.8653	3.9542	245.7333	-23.0511					126.3677	0.7786	126.4241	0.7550
256.1561	-13.7247	258.5667	-52.2331					246.0653	3.8996	245.9333	-23.1796					126.3881	0.7793	126.4447	0.7557
256.3561	-13.8010	258.7667	-52.3556					246.2653	3.8450	246.1333	-23.3084					126.4085	0.7800	126.4662	0.7564
256.5561	-13.8772	258.9667	-52.4780					246.4653	3.7904	246.3333	-23.4374					126.4290	0.7808	126.4877	0.7571
256.7561	-13.9533	259.1667	-52.6001					246.6653	3.7357	246.5333	-23.5668					126.4494	0.7815	126.5091	0.7578
256.9561	-14.0294	259.3667	-52.7219					246.8653	3.6810	246.7333	-23.6963					126.4709	0.7823	126.5253	0.7584
257.1561	-14.1054	259.5667	-52.8436					247.0653	3.6262	246.9333	-23.8261					126.4924	0.7830	126.5414	0.7589
257.3561	-14.1813	259.7667	-52.9650					247.2653	3.5714	247.1333	-23.9562					126.5139	0.7838	126.5576	0.7594
257.5561	-14.2572	259.9667	-53.0861					247.4653	3.5165	247.3333	-24.0866					126.5305	0.7843	126.5737	0.7599
257.7561	-14.3329	260.1667	-53.2070					247.6653	3.4616	247.5333	-24.2173					126.5471	0.7849	126.5899	0.7604
257.9561	-14.4086	260.3667	-53.3276					247.8653	3.4066	247.7333	-24.3482					126.5637	0.7854	126.6060	0.7609
258.1561	-14.4843	260.5667	-53.4480					248.0653	3.3516	247.9333	-24.4795					126.5804	0.7860	126.6265	0.7615
258.3561	-14.5598	260.7667	-53.5681					248.2653	3.2966	248.1333	-24.6110					126.5970	0.7865	126.6470	0.7622
258.5561	-14.6353	260.9667	-53.6879					248.4653	3.2415	248.3333	-24.7428					126.6136	0.7870	126.6675	0.7629
258.7561	-14.7107	261.1667	-53.8074					248.6653	3.1863	248.5333	-24.8750					126.6340	0.7877	126.6880	0.7636
258.9561	-14.7860	261.3667	-53.9267					248.8653	3.1311	248.7333	-25.0074					126.6544	0.7884	126.7084	0.7643
259.1561	-14.8612	261.5667	-54.0456					249.0653	3.0759	248.9333	-25.1402					126.6747	0.7891	126.7289	0.7650
259.3561	-14.9363	261.7667	-54.1643					249.2653	3.0206	249.1333	-25.2732					126.6951	0.7899	126.7502	0.7658
259.5561	-15.0113	261.9667	-54.2826					249.4653	2.9652	249.3333	-25.4066					126.7155	0.7906	126.7716	0.7665
259.7561	-15.0863	262.1667	-54.4007					249.6653	2.9098	249.5333	-25.5404					126.7359	0.7914	126.7929	0.7672
259.9561	-15.1611	262.3667	-54.5184					249.8653	2.8543	249.7333	-25.6744					126.7571	0.7921	126.8093	0.7677
260.1561	-15.2359	262.5667	-54.6358					250.0653	2.7988	249.9333	-25.8088					126.7783	0.7929	126.8257	0.7682
260.3561	-15.3106	262.7667	-54.7528					250.2653	2.7433	250.1333	-25.9436					126.7994	0.7936	126.8420	0.7687
260.5561	-15.3851	262.9667	-54.8696					250.4653	2.6877	250.3333	-26.0787					126.8159	0.7942	126.8584	0.7693
260.7561	-15.4596	263.1667	-54.9860					250.6653	2.6320	250.5333	-26.2141					126.8323	0.7947	126.8748	0.7698
260.9561	-15.5339	263.3667	-55.1021					250.8653	2.5763	250.7333	-26.3500					126.8487	0.7953	126.8912	0.7703
261.1561	-15.6082	263.5667	-55.2178					251.0653	2.5205	250.9333	-26.4861					126.8651	0.7958	126.9116	0.7709
261.3561	-15.6823	263.7667	-55.3332					251.2653	2.4647	251.1333	-26.6227					126.8815	0.7963	126.9321	0.7716
261.5561	-15.7564	263.9667	-55.4482					251.4653	2.4089	251.3333	-26.7596					126.8980	0.7969	126.9525	0.7723
261.7561	-15.8303	264.1667	-55.5628					251.6653	2.3529	251.5333	-26.8969					126.9183	0.7975	126.9730	0.7730
261.9561	-15.9042	264.3667	-55.6771					251.8653	2.2970	251.7333	-27.0346					126.9387	0.7982	126.9934	0.7737
262.1561	-15.9779	264.5667	-55.7911					252.0653	2.2409	251.9333	-27.1727					126.9590	0.7990	127.0139	0.7744
262.3561	-16.0515	264.7667	-55.9047					252.2653	2.1848	252.1333	-27.3112					126.9794	0.7997	127.0344	0.7751
262.5561	-16.1250	264.9667	-56.0179					252.4653	2.1287	252.3333	-27.4501					126.9997	0.8004	127.0548	0.7758
262.7561	-16.1983	265.1667	-56.1307					252.6653	2.0725	252.5333	-27.5894					127.0201	0.8012	127.0761	0.7765
262.9561	-16.2716	265.3667	-56.2432					252.8653	2.0162	252.7333	-27.7291					127.0405	0.8019	127.0974	0.7772
263.1561	-16.3448	265.5667	-56.3553					253.0653	1.9599	252.9333	-27.8693					127.0609	0.8026	127.1187	0.7778
263.3561	-16.4178	265.7667	-56.4670					253.2653	1.9036	253.1333	-28.0098					127.0814	0.8033	127.1400	0.7785
263.5561	-16.4907	265.9667	-56.5783					253.4653	1.8472	253.3333	-28.1508					127.1018	0.8040	127.1613	0.7791
263.7561	-16.5635	266.1667	-56.6892					253.6653	1.7907	253.5333	-28.2922					127.1222	0.8047	127.1826	0.7798
263.9561	-16.6361	266.3667	-56.7997					253.8653	1.7341	253.7333	-28.4341					127.1426	0.8053	127.2039	0.7804
264.1561	-16.7087	266.5667	-56.9098					254.0653	1.6776	253.9333	-28.5764					127.1689	0.8062	127.2252	0.7811
264.3561	-16.7811	266.7667	-57.0196					254.2653	1.6209	254.1333	-28.7192					127.1905	0.8069	127.2465	0.7818
264.5561	-16.8534	266.9667	-57.1289					254.4653	1.5642	254.3333	-28.8625					127.2121	0.8076	127.2678	0.7825
264.7561	-16.9255	267.1667	-57.2379					254.6653	1.5074	254.5333	-29.0062					127.2338	0.8083	127.2904	0.7833
264.9561	-16.9976	267.3667	-57.3464					254.8653	1.4506	254.7333	-29.1503					127.2554	0.8091	127.3129	0.7840
265.1561	-17.0695	267.5667	-57.4545					255.0653	1.3937	254.9333	-29.2950					127.2770	0.8098	127.3354	0.7848
265.3561	-17.1412	267.7667	-57.5622					255.2653	1.3368	255.1333	-29.4401					127.2986	0.8106	127.3580	0.7855
265.5561	-17.2129	267.9667	-57.6696					255.4653	1.2798	255.3333	-29.5857					127.3219	0.8114	127.3747	0.7860
265.7561	-17.2844	268.1667	-57.7765					255.6653	1.2227	255.5333	-29.7319					127.3451	0.8122	127.3915	0.7865
265.9561	-17.3557	268.3667	-57.8829					255.8653	1.1656	255.7333	-29.8785					127.3683	0.8129	127.4082	0.7869
266.1561	-17.4270	268.5667	-57.9890					256.0653	1.1084	255.9333	-30.0256					127.3844	0.8134	127.4250	0.7874
266.3561	-17.4981	268.7667	-58.0947					256.2653	1.0512	256.1333	-30.1733					127.4005	0.8139	127.4417	0.7879
266.5561	-17.5690	268.9667	-58.1999					256.4653	0.9938	256.3333	-30.3214					127.4166	0.8144	127.4585	0.7883
266.7561	-17.6398	269.1667	-58.3047					256.6653	0.9365	256.5333	-30.4701					127.4327	0.8149	127.4791	0.7889
266.9561	-17.7105	269.3667	-58.4091					256.8653	0.8791	256.7333	-30.6194					127.4488	0.8154	127.4998	0.7895
267.1561	-17.7811	269.5667	-58.5131					257.0653	0.8216	256.9333	-30.7691					127.4649	0.8158	127.5204	0.7901
267.3561	-17.8515	269.7667	-58.6167					257.2653	0.7640	257.1333	-30.9195					127.4853	0.8164	127.5411	0.7907
267.5561	-17.9217	269.9667	-58.7198					257.4653	0.7064	257.3333	-31.0704					127.5058	0.8171	127.5617	0.7914
267.7561	-17.9918	270.1667	-58.8225					257.6653	0.6488	257.5333	-31.2218					127.5262	0.8177	127.5824	0.7920
267.9561	-18.0618	270.3667	-58.9248					257.8653	0.5910	257.7333	-31.3738					127.5466	0.8183	127.6038	0.7926
268.1561	-18.1316	270.5667	-59.0267					258.0653	0.5332	257.9333	-31.5264					127.5670	0.8190	127.6253	0.7932
268.3561	-18.2012	270.7667	-59.1281					258.2653	0.4753	258.1333	-31.6796					127.5874	0.8196	127.6468	0.7937
268.5561	-18.2707	270.9667	-59.2291					258.4653	0.4174	258.3333	-31.8333					127.6090	0.8203	127.6629	0.7941
268.7561	-18.3401	271.1667	-59.3297					258.6653	0.3594	258.5333	-31.9877					127.6305	0.8209	127.6791	0.7945
268.9561	-18.4093	271.3667	-59.4298					258.8653	0.3013	258.7333	-32.1427					127.6520	0.8215	127.6952	0.7949
269.1561	-18.4784	271.5667	-59.5295					259.0653	0.2432	258.9333	-32.2983					127.6686	0.8219	127.7114	0.7952
269.3561	-18.5474	271.7667	-59.6288					259.2653	0.1850	259.1333	-32.4545					127.6852	0.8224	127.7276	0.7956
269.5561	-18.6162	271.9667	-59.7277					259.4653	0.1268	259.3333	-32.6114					127.7018	0.8228	127.7437	0.7959
269.7561	-18.6848	272.1667	-59.8261					259.6653	0.0684	259.5333	-32.7689					127.7184	0.8231	127.7642	0.7963
269.9561	-18.7533	272.3667	-59.9241					259.8653	0.0100	259.7333	-32.9270					127.7350	0.8235	127.7847	0.7968
270.1561	-18.8217	272.5667	-60.0217					260.0653	-0.0484	259.9333	-33.0858					127.7516	0.8239	127.8051	0.7972
270.3561	-18.8898	272.7667	-60.1188					260.2653	-0.1070	260.1333	-33.2453					127.7720	0.8243	127.8256	0.7976
270.5561	-18.9579	272.9667	-60.2155					260.4653	-0.1656	260.3333	-33.4055					127.7924	0.8248	127.8461	0.7981
270.7561	-19.0258	273.1667	-60.3118					260.6653	-0.2242	260.5333	-33.5663					127.8128	0.8253	127.8666	0.7985
270.9561	-19.0935	273.3667	-60.4076					260.8653	-0.2830	260.7333	-33.7279					127.8332	0.8257	127.8879	0.7989
271.1561	-19.1611	273.5667	-60.5030					261.0653	-0.3418	260.9333	-33.8901					127.8536	0.8262	127.9092	0.7992
271.3561	-19.2285	273.7667	-60.5980					261.2653	-0.4007	261.1333	-34.0531					127.8740	0.8266	127.9305	0.7995
271.5561	-19.2958	273.9667	-60.6926					261.4653	-0.4596	261.3333	-34.2168					127.8951	0.8271	127.9469	0.7997
271.7561	-19.3629	274.1667	-60.7867					261.6653	-0.5187	261.5333	-34.3812					127.9163	0.8274	127.9633	0.7999
271.9561	-19.4299	274.3667	-60.8804					261.8653	-0.5778	261.7333	-34.5464					127.9375	0.8278	127.9797	0.8000
272.1561	-19.4967	274.5667	-60.9736					262.0653	-0.6369	261.9333	-34.7124					127.9539	0.8280	127.9960	0.8001
272.3561	-19.5633	274.7667	-61.0665					262.2653	-0.6962	262.1333	-34.8791					127.9703	0.8282	128.0124	0.8002
272.5561	-19.6298	274.9667	-61.1589					262.4653	-0.7555	262.3333	-35.0467					127.9867	0.8283	128.0288	0.8003
272.7561	-19.6962	275.1667	-61.2509					262.6653	-0.8149	262.5333	-35.2150					128.0031	0.8285	128.0492	0.8004
272.9561	-19.7623	275.3667	-61.3424					262.8653	-0.8743	262.7333	-35.3841					128.0195	0.8286	128.0697	0.8004
273.1561	-19.8284	275.5667	-61.4335					263.0653	-0.9339	262.9333	-35.5541					128.0360	0.8287	128.0901	0.8005
273.3561	-19.8942	275.7667	-61.5242					263.2653	-0.9935	263.1333	-35.7249					128.0563	0.8288	128.1106	0.8005
273.5561	-19.9599	275.9667	-61.6145					263.4653	-1.0532	263.3333	-35.8966					128.0766	0.8289	128.1310	0.8005
273.7561	-20.0255	276.1667	-61.7043					263.6653	-1.1129	263.5333	-36.0691					128.0970	0.8290	128.1514	0.8004
273.9561	-20.0909	276.3667	-61.7938					263.8653	-1.1728	263.7333	-36.2425					128.1173	0.8290	128.1719	0.8003
274.1561	-20.1561	276.5667	-61.8827					264.0653	-1.2327	263.9333	-36.4168					128.1377	0.8290	128.1923	0.8001
274.3561	-20.2212	276.7667	-61.9713					264.2653	-1.2927	264.1333	-36.5920					128.1580	0.8290	128.2136	0.7998
274.5561	-20.2861	276.9667	-62.0595					264.4653	-1.3528	264.3333	-36.7682					128.1784	0.8289	128.2350	0.7994
274.7561	-20.3509	277.1667	-62.1472					264.6653	-1.4130	264.5333	-36.9453					128.1988	0.8287	128.2563	0.7990
274.9561	-20.4155	277.3667	-62.2345					264.8653	-1.4732	264.7333	-37.1233					128.2193	0.8285	128.2776	0.7984
275.1561	-20.4799	277.5667	-62.3214					265.0653	-1.5335	264.9333	-37.3023					128.2397	0.8282	128.2989	0.7978
275.3561	-20.5442	277.7667	-62.4079					265.2653	-1.5939	265.1333	-37.4824					128.2601	0.8278	128.3202	0.7971
275.5561	-20.6083	277.9667	-62.4939					265.4653	-1.6543	265.3333	-37.6634					128.2805	0.8273	128.3415	0.7963
275.7561	-20.6723	278.1667	-62.5796					265.6653	-1.7149	265.5333	-37.8454					128.3067	0.8266	128.3628	0.7954
275.9561	-20.7361	278.3667	-62.6648					265.8653	-1.7755	265.7333	-38.0285					128.3283	0.8259	128.3842	0.7945
276.1561	-20.7998	278.5667	-62.7496					266.0653	-1.8362	265.9333	-38.2126					128.3499	0.8251	128.4055	0.7935
276.3561	-20.8633	278.7667	-62.8340					266.2653	-1.8970	266.1333	-38.3979					128.3714	0.8243	128.4280	0.7923
276.5561	-20.9266	278.9667	-62.9179					266.4653	-1.9579	266.3333	-38.5842					128.3930	0.8233	128.4505	0.7909
276.7561	-20.9898	279.1667	-63.0015					266.6653	-2.0188	266.5333	-38.7716					128.4146	0.8223	128.4729	0.7894
276.9561	-21.0528	279.3667	-63.0846					266.8653	-2.0799	266.7333	-38.9602					128.4362	0.8212	128.4954	0.7877
277.1561	-21.1157	279.5667	-63.1674					267.0653	-2.1410	266.9333	-39.1499					128.4593	0.8198	128.5120	0.7864
277.3561	-21.1784	279.7667	-63.2497					267.2653	-2.2022	267.1333	-39.3408					128.4824	0.8183	128.5286	0.7849
277.5561	-21.2409	279.9667	-63.3316					267.4653	-2.2635	267.3333	-39.5329					128.5056	0.8166	128.5452	0.7833
277.7561	-21.3033	280.1667	-63.4132					267.6653	-2.3248	267.5333	-39.7262					128.5216	0.8152	128.5618	0.7816
277.9561	-21.3655	280.3667	-63.4943					267.8653	-2.3863	267.7333	-39.9208					128.5377	0.8138	128.5784	0.7798
278.1561	-21.4276	280.5667	-63.5750					268.0653	-2.4478	267.9333	-40.1166					128.5538	0.8123	128.5950	0.7778
278.3561	-21.4895	280.7667	-63.6553					268.2653	-2.5094	268.1333	-40.3137					128.5698	0.8106	128.6154	0.7753
278.5561	-21.5513	280.9667	-63.7352					268.4653	-2.5711	268.3333	-40.5120					128.5859	0.8089	128.6358	0.7726
278.7561	-21.6129	281.1667	-63.8147					268.6653	-2.6329	268.5333	-40.7117					128.6020	0.8071	128.6562	0.7698
278.9561	-21.6743	281.3667	-63.8938					268.8653	-2.6947	268.7333	-40.9127					128.6222	0.8046	128.6766	0.7667
279.1561	-21.7356	281.5667	-63.9725					269.0653	-2.7567	268.9333	-41.1151					128.6424	0.8020	128.6970	0.7634
279.3561	-21.7968	281.7667	-64.0508					269.2653	-2.8187	269.1333	-41.3188					128.6626	0.7992	128.7174	0.7599
279.5561	-21.8577	281.9667	-64.1287					269.4653	-2.8808	269.3333	-41.5240					128.6828	0.7962	128.7387	0.7559
279.7561	-21.9185	282.1667	-64.2062					269.6653	-2.9430	269.5333	-41.7305					128.7030	0.7930	128.7599	0.7516
279.9561	-21.9791	282.3667	-64.2833					269.8653	-3.0053	269.7333	-41.9385					128.7232	0.7895	128.7812	0.7469
280.1561	-22.0396	282.5667	-64.3600					270.0653	-3.0676	269.9333	-42.1479					128.7444	0.7856	128.7971	0.7432
280.3561	-22.1000	282.7667	-64.4364					270.2653	-3.1301	270.1333	-42.3588					128.7657	0.7813	128.8130	0.7393
280.5561	-22.1602	282.9667	-64.5123					270.4653	-3.1926	270.3333	-42.5712					128.7869	0.7767	128.8289	0.7351
280.7561	-22.2202	283.1667	-64.5879					270.6653	-3.2552	270.5333	-42.7851					128.8033	0.7729	128.8448	0.7307
280.9561	-22.2801	283.3667	-64.6631					270.8653	-3.3179	270.7333	-43.0006					128.8196	0.7689	128.8607	0.7261
281.1561	-22.3399	283.5667	-64.7379					271.0653	-3.3807	270.9333	-43.2175					128.8359	0.7646	128.8766	0.7213
281.3561	-22.3995	283.7667	-64.8123					271.2653	-3.4436	271.1333	-43.4361					128.8522	0.7602	128.8960	0.7151
281.5561	-22.4589	283.9667	-64.8863					271.4653	-3.5066	271.3333	-43.6562					128.8685	0.7555	128.9154	0.7084
281.7561	-22.5182	284.1667	-64.9599					271.6653	-3.5697	271.5333	-43.8780					128.8849	0.7505	128.9348	0.7014
281.9561	-22.5773	284.3667	-65.0332					271.8653	-3.6329	271.7333	-44.1014					128.9042	0.7443	128.9542	0.6939
282.1561	-22.6363	284.5667	-65.1061					272.0653	-3.6961	271.9333	-44.3264					128.9235	0.7377	128.9736	0.6859
282.3561	-22.6952	284.7667	-65.1786					272.2653	-3.7595	272.1333	-44.5530					128.9428	0.7307	128.9930	0.6773
282.5561	-22.7539	284.9667	-65.2507					272.4653	-3.8229	272.3333	-44.7814					128.9621	0.7232	129.0133	0.6676
282.7561	-22.8124	285.1667	-65.3225					272.6653	-3.8864	272.5333	-45.0114					128.9814	0.7152	129.0337	0.6572
282.9561	-22.8708	285.3667	-65.3939					272.8653	-3.9500	272.7333	-45.2431					129.0008	0.7067	129.0540	0.6460
283.1561	-22.9291	285.5667	-65.4649					273.0653	-4.0137	272.9333	-45.4765					129.0210	0.6970	129.0621	0.6413
283.3561	-22.9872	285.7667	-65.5355					273.2653	-4.0775	273.1333	-45.7117					129.0413	0.6866	129.0702	0.6365
283.5561	-23.0451	285.9667	-65.6058					273.4653	-4.1414	273.3333	-45.9486					129.0615	0.6755	129.0783	0.6316
283.7561	-23.1029	286.1667	-65.6757					273.6653	-4.2054	273.5333	-46.1872					129.0780	0.6658	129.0863	0.6265
283.9561	-23.1606	286.3667	-65.7452					273.8653	-4.2695	273.7333	-46.4276					129.0944	0.6556	129.0944	0.6212
284.1561	-23.2181	286.5667	-65.8144					274.0653	-4.3336	273.9333	-46.6698					129.1108	0.6447	129.1025	0.6158
284.3561	-23.2755	286.7667	-65.8832					274.2653	-4.3979	274.1333	-46.9137					129.1273	0.6332	129.1204	0.6032
284.5561	-23.3327	286.9667	-65.9517					274.4653	-4.4622	274.3333	-47.1594					129.1437	0.6208	129.1383	0.5897
284.7561	-23.3898	287.1667	-66.0198					274.6653	-4.5267	274.5333	-47.4069					129.1601	0.6075	129.1563	0.5750
284.9561	-23.4467	287.3667	-66.0875					274.8653	-4.5912	274.7333	-47.6563					129.1772	0.5926	129.1742	0.5591
285.1561	-23.5035	287.5667	-66.1549					275.0653	-4.6558	274.9333	-47.9074					129.1943	0.5765	129.1921	0.5419
285.3561	-23.5602	287.7667	-66.2219					275.2653	-4.7205	275.1333	-48.1603					129.2113	0.5590	129.2100	0.5230
285.5561	-23.6167	287.9667	-66.2886					275.4653	-4.7854	275.3333	-48.4150					129.2284	0.5399	129.2294	0.5006
285.7561	-23.6731	288.1667	-66.3549					275.6653	-4.8503	275.5333	-48.6715					129.2455	0.5191	129.2488	0.4758
285.9561	-23.7293	288.3667	-66.4208					275.8653	-4.9153	275.7333	-48.9299					129.2625	0.4964	129.2682	0.4484
286.1561	-23.7854	288.5667	-66.4865					276.0653	-4.9804	275.9333	-49.1900					129.2806	0.4700	129.2833	0.4249
286.3561	-23.8413	288.7667	-66.5517					276.2653	-5.0456	276.1333	-49.4520					129.2952	0.4464	129.2983	0.3993
286.5561	-23.8972	288.9667	-66.6166					276.4653	-5.1108	276.3333	-49.7157					129.3098	0.4207	129.3133	0.3714
286.7561	-23.9528	289.1667	-66.6812					276.6653	-5.1762	276.5333	-49.9813					129.3244	0.3931	129.3284	0.3417
286.9561	-24.0084	289.3667	-66.7454					276.8653	-5.2417	276.7333	-50.2486					129.3390	0.3640	129.3434	0.3108
287.1561	-24.0638	289.5667	-66.8093					277.0653	-5.3073	276.9333	-50.5178					129.3536	0.3339	129.3584	0.2795
287.3561	-24.1191	289.7667	-66.8729					277.2653	-5.3730	277.1333	-50.7887					129.3683	0.3037	129.3750	0.2452
287.5561	-24.1742	289.9667	-66.9361					277.4653	-5.4387	277.3333	-51.0614					129.3837	0.2721	129.3916	0.2119
287.7561	-24.2292	290.1667	-66.9989					277.6653	-5.5046	277.5333	-51.3359					129.3991	0.2415	129.4082	0.1802
287.9561	-24.2841	290.3667	-67.0615					277.8653	-5.5705	277.7333	-51.6122					129.4146	0.2122	129.4248	0.1505
288.1561	-24.3388	290.5667	-67.1237					278.0653	-5.6366	277.9333	-51.8901					129.4300	0.1846	129.4413	0.1230
288.3561	-24.3934	290.7667	-67.1855					278.2653	-5.7028	278.1333	-52.1699					129.4455	0.1589	129.4579	0.0978
288.5561	-24.4479	290.9667	-67.2471					278.4653	-5.7690	278.3333	-52.4513					129.4609	0.1352	129.4790	0.0693
288.7561	-24.5022	291.1667	-67.3083					278.6653	-5.8354	278.5333	-52.7344					129.4839	0.1039	129.5000	0.0447
288.9561	-24.5564	291.3667	-67.3691					278.8653	-5.9018	278.7333	-53.0192					129.5069	0.0772	129.5211	0.0241
289.1561	-24.6105	291.5667	-67.4297					279.0653	-5.9683	278.9333	-53.3057					129.5298	0.0550	129.5421	0.0072
289.3561	-24.6645	291.7667	-67.4899					279.2653	-6.0350	279.1333	-53.5939					129.5528	0.0373	129.5632	-0.0063
289.5561	-24.7183	291.9667	-67.5498					279.4653	-6.1017	279.3333	-53.8836					129.5758	0.0234	129.5843	-0.0168
289.7561	-24.7720	292.1667	-67.6094					279.6653	-6.1686	279.5333	-54.1750					129.5987	0.0129	129.6089	-0.0260
289.9561	-24.8256	292.3667	-67.6687					279.8653	-6.2355	279.7333	-54.4679					129.6229	0.0048	129.6335	-0.0324
290.1561	-24.8790	292.5667	-67.7276					280.0653	-6.3025	279.9333	-54.7624					129.6471	-0.0008	129.6531	-0.0359
290.3561	-24.9323	292.7667	-67.7862					280.2653	-6.3697	280.1333	-55.0584					129.6667	-0.0040	129.6726	-0.0385
290.5561	-24.9855	292.9667	-67.8445					280.4653	-6.4369	280.3333	-55.3558					129.6864	-0.0062	129.6885	-0.0399
290.7561	-25.0386	293.1667	-67.9025					280.6653	-6.5042	280.5333	-55.6548					129.7060	-0.0076	129.7043	-0.0409
290.9561	-25.0916	293.3667	-67.9602					280.8653	-6.5717	280.7333	-55.9551					129.7257	-0.0085	129.7174	-0.0415
291.1561	-25.1444	293.5667	-68.0175					281.0653	-6.6392	280.9333	-56.2568					129.7454	-0.0089	129.7306	-0.0418
291.3561	-25.1971	293.7667	-68.0746					281.2653	-6.7068	281.1333	-56.5599					129.7785	-0.0090	129.7437	-0.0421
291.5561	-25.2497	293.9667	-68.1313					281.4653	-6.7745	281.3333	-56.8643					129.8013	-0.0086	129.7568	-0.0421
291.7561	-25.3022	294.1667	-68.1877					281.6653	-6.8424	281.5333	-57.1699					129.8242	-0.0081	129.7768	-0.0420
291.9561	-25.3545	294.3667	-68.2438					281.8653	-6.9103	281.7333	-57.4767					129.8470	-0.0075	129.7967	-0.0417
292.1561	-25.4068	294.5667	-68.2997					282.0653	-6.9783	281.9333	-57.7846					129.8698	-0.0067	129.8166	-0.0413
292.3561	-25.4589	294.7667	-68.3552					282.2653	-7.0464	282.1333	-58.0937					129.8926	-0.0060	129.8365	-0.0408
292.5561	-25.5109	294.9667	-68.4104					282.4653	-7.1147	282.3333	-58.4037					129.9154	-0.0051	129.8564	-0.0402
292.7561	-25.5628	295.1667	-68.4653					282.6653	-7.1830	282.5333	-58.7148					129.9383	-0.0043	129.8764	-0.0395
292.9561	-25.6145	295.3667	-68.5199					282.8653	-7.2514	282.7333	-59.0268					129.9611	-0.0035	129.8963	-0.0388
293.1561	-25.6662	295.5667	-68.5742					283.0653	-7.3199	282.9333	-59.3396					129.9839	-0.0026	129.9163	-0.0382
293.3561	-25.7177	295.7667	-68.6282					283.2653	-7.3886	283.1333	-59.6531					130.0067	-0.0018	129.9363	-0.0375
293.5561	-25.7691	295.9667	-68.6820					283.4653	-7.4573	283.3333	-59.9674					130.0295	-0.0010	129.9562	-0.0368
293.7561	-25.8205	296.1667	-68.7354					283.6653	-7.5261	283.5333	-60.2823					130.0523	-0.0002	129.9762	-0.0361
293.9561	-25.8717	296.3667	-68.7885					283.8653	-7.5950	283.7333	-60.5977					130.0752	0.0006	130.0000	-0.0352
294.1561	-25.9227	296.5667	-68.8414					284.0653	-7.6640	283.9333	-60.9136					130.0980	0.0014	130.0237	-0.0344
294.3561	-25.9737	296.7667	-68.8939					284.2653	-7.7332	284.1333	-61.2299					130.1208	0.0022	130.0475	-0.0336
294.5561	-26.0246	296.9667	-68.9462					284.4653	-7.8024	284.3333	-61.5464					130.1439	0.0029	130.0712	-0.0329
294.7561	-26.0754	297.1667	-68.9982					284.6653	-7.8717	284.5333	-61.8630					130.1671	0.0036	130.0950	-0.0321
294.9561	-26.1260	297.3667	-69.0499					284.8653	-7.9411	284.7333	-62.1798					130.1902	0.0043	130.1188	-0.0314
295.1561	-26.1766	297.5667	-69.1013					285.0653	-8.0107	284.9333	-62.4965					130.2134	0.0050	130.1464	-0.0306
295.3561	-26.2270	297.7667	-69.1524					285.2653	-8.0803	285.1333	-62.8130					130.2365	0.0057	130.1740	-0.0298
295.5561	-26.2774	297.9667	-69.2033					285.4653	-8.1500	285.3333	-63.1293					130.2698	0.0066	130.2016	-0.0290
295.7561	-26.3276	298.1667	-69.2538					285.6653	-8.2198	285.5333	-63.4453					130.3031	0.0075	130.2292	-0.0283
295.9561	-26.3777	298.3667	-69.3041					285.8653	-8.2898	285.7333	-63.7607					130.3363	0.0084	130.2568	-0.0275
296.1561	-26.4277	298.5667	-69.3542					286.0653	-8.3598	285.9333	-64.0755					130.3696	0.0093	130.2845	-0.0268
296.3561	-26.4776	298.7667	-69.4039					286.2653	-8.4299	286.1333	-64.3896					130.4029	0.0101	130.3258	-0.0258
296.5561	-26.5274	298.9667	-69.4534					286.4653	-8.5001	286.3333	-64.7028					130.4542	0.0113	130.3672	-0.0249
296.7561	-26.5772	299.1667	-69.5026					286.6653	-8.5704	286.5333	-65.0150					130.5056	0.0124	130.4086	-0.0239
296.9561	-26.6268	299.3667	-69.5515					286.8653	-8.6409	286.7333	-65.3261					130.5569	0.0136	130.4500	-0.0231
297.1561	-26.6763	299.5667	-69.6002					287.0653	-8.7114	286.9333	-65.6359					130.6083	0.0146	130.4914	-0.0222
297.3561	-26.7258	299.7667	-69.6485					287.2653	-8.7820	287.1333	-65.9443					130.6596	0.0156	130.5327	-0.0214
297.5561	-26.7751	299.9667	-69.6967					287.4653	-8.8527	287.3333	-66.2512					130.7509	0.0174	130.6030	-0.0201
297.7561	-26.8244	300.1667	-69.7445					287.6653	-8.9235	287.5333	-66.5563					130.8422	0.0190	130.6733	-0.0188
297.9561	-26.8735	300.3667	-69.7921					287.8653	-8.9945	287.7333	-66.8597					130.9335	0.0205	130.7436	-0.0177
298.1561	-26.9225	300.5667	-69.8394					288.0653	-9.0655	287.9333	-67.1611					131.0248	0.0220	130.8139	-0.0165
298.3561	-26.9715	300.7667	-69.8865					288.2653	-9.1366	288.1333	-67.4603					131.1161	0.0234	130.8842	-0.0155
298.5561	-27.0204	300.9667	-69.9333					288.4653	-9.2078	288.3333	-67.7573					131.3333	0.0264	130.9545	-0.0145
298.7561	-27.0691	301.1667	-69.9799					288.6653	-9.2791	288.5333	-68.0520					131.5505	0.0293	131.1149	-0.0123
298.9561	-27.1178	301.3667	-70.0262					288.8653	-9.3505	288.7333	-68.3441					131.7676	0.0318	131.2754	-0.0103
299.1561	-27.1664	301.5667	-70.0722					289.0653	-9.4220	288.9333	-68.6335					131.9848	0.0342	131.4358	-0.0085
299.3561	-27.2149	301.7667	-70.1180					289.2653	-9.4937	289.1333	-68.9202					132.2020	0.0364	131.5963	-0.0068
299.5561	-27.2633	301.9667	-70.1635					289.4653	-9.5654	289.3333	-69.2039					132.4721	0.0389	131.7567	-0.0053
299.7561	-27.3117	302.1667	-70.2088					289.6653	-9.6372	289.5333	-69.4845					132.7422	0.0410	131.9172	-0.0038
299.9561	-27.3599	302.3667	-70.2538					289.8653	-9.7091	289.7333	-69.7620					133.0123	0.0429	132.2177	-0.0014
300.1561	-27.4081	302.5667	-70.2986					290.0653	-9.7811	289.9333	-70.0362					133.2824	0.0444	132.5182	0.0008
300.3561	-27.4561	302.7667	-70.3431					290.2653	-9.8532	290.1333	-70.3069					133.5525	0.0456	132.8187	0.0027
300.5561	-27.5041	302.9667	-70.3874					290.4653	-9.9254	290.3333	-70.5741					133.8253	0.0466	133.1193	0.0043
300.7561	-27.5520	303.1667	-70.4315					290.6653	-9.9977	290.5333	-70.8377					134.0981	0.0473	133.4198	0.0056
300.9561	-27.5998	303.3667	-70.4752					290.8653	-10.0701	290.7333	-71.0976					134.3708	0.0478	133.7203	0.0066
301.1561	-27.6475	303.5667	-70.5188					291.0653	-10.1425	290.9333	-71.3536					134.6436	0.0482	134.0604	0.0076
301.3561	-27.6952	303.7667	-70.5621					291.2653	-10.2151	291.1333	-71.6057					134.9164	0.0486	134.4005	0.0083
301.5561	-27.7428	303.9667	-70.6052					291.4653	-10.2878	291.3333	-71.8538					135.2348	0.0490	134.7406	0.0088
301.7561	-27.7903	304.1667	-70.6480					291.6653	-10.3606	291.5333	-72.0978					135.5533	0.0494	135.0807	0.0093
301.9561	-27.8377	304.3667	-70.6906					291.8653	-10.4335	291.7333	-72.3377					135.8717	0.0499	135.4208	0.0097
302.1561	-27.8850	304.5667	-70.7330					292.0653	-10.5064	291.9333	-72.5734					136.1902	0.0504	135.7609	0.0102
302.3561	-27.9323	304.7667	-70.7751					292.2653	-10.5795	292.1333	-72.8048					136.5087	0.0511	136.1622	0.0110
302.5561	-27.9794	304.9667	-70.8170					292.4653	-10.6527	292.3333	-73.0318					136.9616	0.0520	136.5635	0.0118
302.7561	-28.0265	305.1667	-70.8586					292.6653	-10.7259	292.5333	-73.2545					137.4145	0.0530	136.9648	0.0127
302.9561	-28.0736	305.3667	-70.9001					292.8653	-10.7993	292.7333	-73.4729					137.8674	0.0539	137.3661	0.0137
303.1561	-28.1205	305.5667	-70.9413					293.0653	-10.8727	292.9333	-73.6867					138.3203	0.0546	137.7674	0.0146
303.3561	-28.1674	305.7667	-70.9822					293.2653	-10.9463	293.1333	-73.8962					138.7732	0.0551	138.1686	0.0154
303.5561	-28.2142	305.9667	-71.0230					293.4653	-11.0199	293.3333	-74.1012					139.2741	0.0555	138.6192	0.0162
303.7561	-28.2609	306.1667	-71.0635					293.6653	-11.0936	293.5333	-74.3017					139.7749	0.0556	139.0698	0.0169
303.9561	-28.3076	306.3667	-71.1038					293.8653	-11.1675	293.7333	-74.4978					140.2758	0.0555	139.5204	0.0174
304.1561	-28.3542	306.5667	-71.1438					294.0653	-11.2414	293.9333	-74.6893					140.7766	0.0552	139.9709	0.0177
304.3561	-28.4007	306.7667	-71.1837					294.2653	-11.3154	294.1333	-74.8765					141.2775	0.0548	140.4215	0.0179
304.5561	-28.4472	306.9667	-71.2233					294.4653	-11.3895	294.3333	-75.0592					141.9941	0.0538	140.8721	0.0180
304.7561	-28.4936	307.1667	-71.2627					294.6653	-11.4637	294.5333	-75.2374					142.7106	0.0526	141.6083	0.0179
304.9561	-28.5399	307.3667	-71.3019					294.8653	-11.5380	294.7333	-75.4113					143.4272	0.0512	142.3445	0.0176
305.1561	-28.5862	307.5667	-71.3409					295.0653	-11.6124	294.9333	-75.5809					144.1438	0.0496	143.0807	0.0172
305.3561	-28.6323	307.7667	-71.3796					295.2653	-11.6869	295.1333	-75.7461					144.8604	0.0479	143.8169	0.0165
305.5561	-28.6785	307.9667	-71.4181					295.4653	-11.7614	295.3333	-75.9070					145.9041	0.0453	144.5531	0.0158
305.7561	-28.7245	308.1667	-71.4565					295.6653	-11.8361	295.5333	-76.0637					146.9477	0.0426	145.2893	0.0150
305.9561	-28.7705	308.3667	-71.4946					295.8653	-11.9109	295.7333	-76.2163					147.9914	0.0398	146.5494	0.0134
306.1561	-28.8165	308.5667	-71.5325					296.0653	-11.9857	295.9333	-76.3647					149.0350	0.0369	147.8094	0.0116
306.3561	-28.8623	308.7667	-71.5701					296.2653	-12.0607	296.1333	-76.5090					150.0000	0.0343	149.0695	0.0098
306.5561	-28.9082	308.9667	-71.6076					296.4653	-12.1357	296.3333	-76.6494					150.0000	0.0343	150.0000	0.0085
306.7561	-28.9539	309.1667	-71.6449					296.6653	-12.2108	296.5333	-76.7858					150.0667	0.0342	150.0000	0.0085
306.9561	-28.9996	309.3667	-71.6820					296.8653	-12.2860	296.7333	-76.9183					150.1333	0.0340	150.0334	0.0085
307.1561	-29.0452	309.5667	-71.7188					297.0653	-12.3614	296.9333	-77.0470					150.2000	0.0338	150.0667	0.0084
307.3561	-29.0908	309.7667	-71.7555					297.2653	-12.4368	297.1333	-77.1719					150.5946	0.0328	150.1001	0.0084
307.5561	-29.1363	309.9667	-71.7919					297.4653	-12.5122	297.3333	-77.2932					150.9892	0.0317	150.4338	0.0079
307.7561	-29.1818	310.1667	-71.8282					297.6653	-12.5878	297.5333	-77.4108					151.3839	0.0307	150.7676	0.0074
307.9561	-29.2272	310.3667	-71.8642					297.8653	-12.6635	297.7333	-77.5250					151.7785	0.0297	151.1013	0.0069
308.1561	-29.2726	310.5667	-71.9000					298.0653	-12.7393	297.9333	-77.6357					152.9721	0.0267	151.4350	0.0064
308.3561	-29.3179	310.7667	-71.9357					298.2653	-12.8151	298.1333	-77.7430					154.1657	0.0238	152.6954	0.0046
308.5561	-29.3631	310.9667	-71.9711					298.4653	-12.8911	298.3333	-77.8471					155.3594	0.0211	153.9559	0.0028
308.7561	-29.4083	311.1667	-72.0064					298.6653	-12.9671	298.5333	-77.9479					156.5530	0.0185	155.2163	0.0011
308.9561	-29.4535	311.3667	-72.0415					298.8653	-13.0432	298.7333	-78.0456					157.7467	0.0161	156.4767	-0.0005
309.1561	-29.4986	311.5667	-72.0763					299.0653	-13.1194	298.9333	-78.1402					159.4088	0.0130	157.7371	-0.0021
309.3561	-29.5436	311.7667	-72.1110					299.2653	-13.1957	299.1333	-78.2318					161.0710	0.0103	159.5075	-0.0042
309.5561	-29.5886	311.9667	-72.1455					299.4653	-13.2721	299.3333	-78.3206					162.7332	0.0078	161.2779	-0.0061
309.7561	-29.6336	312.1667	-72.1797					299.6653	-13.3485	299.5333	-78.4064					164.3954	0.0056	163.0483	-0.0079
309.9561	-29.6785	312.3667	-72.2138					299.8653	-13.4251	299.7333	-78.4895					166.0575	0.0036	164.8187	-0.0095
310.1561	-29.7233	312.5667	-72.2477					300.0653	-13.5018	299.9333	-78.5700					167.8140	0.0018	166.5891	-0.0110
310.3561	-29.7681	312.7667	-72.2815					300.2653	-13.5785	300.1333	-78.6478					169.5705	0.0002	168.3595	-0.0123
310.5561	-29.8129	312.9667	-72.3150					300.4653	-13.6554	300.3333	-78.7231					171.3270	-0.0011	170.7795	-0.0139
310.7561	-29.8576	313.1667	-72.3483					300.6653	-13.7323	300.5333	-78.7959					173.0835	-0.0023	173.1995	-0.0153
310.9561	-29.9023	313.3667	-72.3815					300.8653	-13.8093	300.7333	-78.8663					174.8400	-0.0034	175.6195	-0.0166
311.1561	-29.9469	313.5667	-72.4145					301.0653	-13.8864	300.9333	-78.9344					176.9122	-0.0044	178.0395	-0.0177
311.3561	-29.9915	313.7667	-72.4473					301.2653	-13.9636	301.1333	-79.0003					178.9844	-0.0053	180.4595	-0.0186
311.5561	-30.0361	313.9667	-72.4799					301.4653	-14.0408	301.3333	-79.0640					181.0566	-0.0061	182.8795	-0.0195
311.7561	-30.0806	314.1667	-72.5123					301.6653	-14.1182	301.5333	-79.1255					183.1288	-0.0067	186.2064	-0.0205
311.9561	-30.1251	314.3667	-72.5446					301.8653	-14.1957	301.7333	-79.1850					185.2010	-0.0073	189.5332	-0.0215
312.1561	-30.1695	314.5667	-72.5767					302.0653	-14.2733	301.9333	-79.2426					188.0713	-0.0079	192.8601	-0.0223
312.3561	-30.2139	314.7667	-72.6086					302.2653	-14.3509	302.1333	-79.2981					190.9416	-0.0084	196.1869	-0.0231
312.5561	-30.2583	314.9667	-72.6403					302.4653	-14.4287	302.3333	-79.3519					193.8119	-0.0088	199.5138	-0.0238
312.7561	-30.3026	315.1667	-72.6718					302.6653	-14.5065	302.5333	-79.4038					196.6823	-0.0091	202.8406	-0.0245
312.9561	-30.3469	315.3667	-72.7032					302.8653	-14.5844	302.7333	-79.4540					199.5526	-0.0093	208.2644	-0.0256
313.1561	-30.3911	315.5667	-72.7344					303.0653	-14.6624	302.9333	-79.5024					203.2641	-0.0095	213.6882	-0.0268
313.3561	-30.4353	315.7667	-72.7654					303.2653	-14.7405	303.1333	-79.5493					206.9756	-0.0096	219.1120	-0.0281
313.5561	-30.4795	315.9667	-72.7963					303.4653	-14.8187	303.3333	-79.5946					210.6871	-0.0096	224.5357	-0.0296
313.7561	-30.5237	316.1667	-72.8270					303.6653	-14.8969	303.5333	-79.6383					214.3986	-0.0096	229.9595	-0.0312
313.9561	-30.5678	316.3667	-72.8575					303.8653	-14.9753	303.7333	-79.6806					218.1102	-0.0095	235.3833	-0.0329
314.1561	-30.6119	316.5667	-72.8879					304.0653	-15.0537	303.9333	-79.7214					223.4804	-0.0092	239.8355	-0.0343
314.3561	-30.6560	316.7667	-72.9180					304.2653	-15.1322	304.1333	-79.7609					228.8506	-0.0088	244.2878	-0.0354
314.5561	-30.7000	316.9667	-72.9481					304.4653	-15.2109	304.3333	-79.7990					234.2208	-0.0083	247.6154	-0.0361
314.7561	-30.7440	317.1667	-72.9779					304.6653	-15.2896	304.5333	-79.8359					239.5910	-0.0077	250.9429	-0.0366
314.9561	-30.7880	317.3667	-73.0076					304.8653	-15.3685	304.7333	-79.8715					244.9613	-0.0071	254.2705	-0.0370
315.1561	-30.8319	317.5667	-73.0371					305.0653	-15.4474	304.9333	-79.9059					250.3315	-0.0063	257.5981	-0.0373
315.3561	-30.8758	317.7667	-73.0665					305.2653	-15.5264	305.1333	-79.9392					257.0176	-0.0053	260.3514	-0.0376
315.5561	-30.9197	317.9667	-73.0957					305.4653	-15.6055	305.3333	-79.9714					263.7037	-0.0041	263.1047	-0.0381
315.7561	-30.9636	318.1667	-73.1247					305.6653	-15.6847	305.5333	-80.0025					270.3897	-0.0028	265.8579	-0.0388
315.9561	-31.0074	318.3667	-73.1536					305.8653	-15.7640	305.7333	-80.0325					277.0758	-0.0014	268.6112	-0.0398
316.1561	-31.0513	318.5667	-73.1823					306.0653	-15.8434	305.9333	-80.0616					283.7619	0.0002	271.3645	-0.0410
316.3561	-31.0951	318.7667	-73.2109					306.2653	-15.9228	306.1333	-80.0897					290.4480	0.0021	274.1178	-0.0426
316.5561	-31.1388	318.9667	-73.2393					306.4653	-16.0024	306.3333	-80.1168					299.0808	0.0048	276.8710	-0.0445
316.7561	-31.1826	319.1667	-73.2676					306.6653	-16.0820	306.5333	-80.1431					307.7135	0.0080	279.1614	-0.0465
316.9561	-31.2263	319.3667	-73.2956					306.8653	-16.1618	306.7333	-80.1685					314.7321	0.0109	281.4517	-0.0489
317.1561	-31.2701	319.5667	-73.3236					307.0653	-16.2416	306.9333	-80.1931					320.6104	0.0134	283.2814	-0.0512
317.3561	-31.3138	319.7667	-73.3514					307.2653	-16.3216	307.1333	-80.2169					325.4707	0.0155	285.1111	-0.0538
317.5561	-31.3574	319.9667	-73.3790					307.4653	-16.4016	307.3333	-80.2399					330.3309	0.0177	286.9409	-0.0567
317.7561	-31.4011	320.1667	-73.4065					307.6653	-16.4818	307.5333	-80.2622					335.1912	0.0199	288.7706	-0.0600
317.9561	-31.4448	320.3667	-73.4339					307.8653	-16.5620	307.7333	-80.2838					340.0514	0.0224	290.0210	-0.0623
318.1561	-31.4884	320.5667	-73.4610					308.0653	-16.6424	307.9333	-80.3046					344.9117	0.0252	291.2715	-0.0648
318.3561	-31.5320	320.7667	-73.4881					308.2653	-16.7228	308.1333	-80.3248					350.1635	0.0287	292.2611	-0.0667
318.5561	-31.5756	320.9667	-73.5150					308.4653	-16.8033	308.3333	-80.3444					354.3486	0.0320	293.2507	-0.0686
318.7561	-31.6192	321.1667	-73.5417					308.6653	-16.8840	308.5333	-80.3634					358.5338	0.0360	293.9766	-0.0700
318.9561	-31.6628	321.3667	-73.5683					308.8653	-16.9647	308.7333	-80.3817					362.7189	0.0406	294.7026	-0.0713
319.1561	-31.7064	321.5667	-73.5948					309.0653	-17.0456	308.9333	-80.3995					366.9040	0.0462	295.3053	-0.0723
319.3561	-31.7499	321.7667	-73.6211					309.2653	-17.1266	309.1333	-80.4168					370.2732	0.0516	295.9080	-0.0733
319.5561	-31.7935	321.9667	-73.6473					309.4653	-17.2076	309.3333	-80.4335					371.3290	0.0536	296.5106	-0.0742
319.7561	-31.8370	322.1667	-73.6733					309.6653	-17.2888	309.5333	-80.4497					372.3848	0.0556	297.1133	-0.0751
319.9561	-31.8805	322.3667	-73.6992					309.8653	-17.3700	309.7333	-80.4654					373.4406	0.0577	297.7160	-0.0758
320.1561	-31.9240	322.5667	-73.7249					310.0653	-17.4514	309.9333	-80.4807					374.4964	0.0600	298.3186	-0.0764
320.3561	-31.9676	322.7667	-73.7505					310.2653	-17.5329	310.1333	-80.4955					375.5523	0.0623	298.9274	-0.0769
320.5561	-32.0111	322.9667	-73.7760					310.4653	-17.6145	310.3333	-80.5098					377.1506	0.0662	299.5361	-0.0772
320.7561	-32.0546	323.1667	-73.8013					310.6653	-17.6962	310.5333	-80.5238					378.7490	0.0703	300.1448	-0.0774
320.9561	-32.0981	323.3667	-73.8265					310.8653	-17.7781	310.7333	-80.5373					380.0218	0.0738	300.7535	-0.0773
321.1561	-32.1416	323.5667	-73.8516					311.0653	-17.8600	310.9333	-80.5505					381.2945	0.0774	301.3623	-0.0771
321.3561	-32.1850	323.7667	-73.8765					311.2653	-17.9421	311.1333	-80.5632					382.2597	0.0802	301.9710	-0.0767
321.5561	-32.2285	323.9667	-73.9013					311.4653	-18.0242	311.3333	-80.5757					383.2248	0.0830	302.5797	-0.0760
321.7561	-32.2720	324.1667	-73.9259					311.6653	-18.1065	311.5333	-80.5877					383.9325	0.0850	303.1884	-0.0751
321.9561	-32.3155	324.3667	-73.9504					311.8653	-18.1889	311.7333	-80.5995					384.6401	0.0871	303.9055	-0.0737
322.1561	-32.3590	324.5667	-73.9748					312.0653	-18.2714	311.9333	-80.6109					385.3477	0.0891	304.6226	-0.0721
322.3561	-32.4025	324.7667	-73.9991					312.2653	-18.3541	312.1333	-80.6220					386.0554	0.0910	305.3396	-0.0700
322.5561	-32.4460	324.9667	-74.0232					312.4653	-18.4368	312.3333	-80.6328					386.7630	0.0928	306.0567	-0.0677
322.7561	-32.4895	325.1667	-74.0472					312.6653	-18.5197	312.5333	-80.6433					387.4707	0.0945	306.7738	-0.0651
322.9561	-32.5329	325.3667	-74.0710					312.8653	-18.6027	312.7333	-80.6535					388.1783	0.0960	307.4909	-0.0622
323.1561	-32.5764	325.5667	-74.0948					313.0653	-18.6858	312.9333	-80.6635					388.8860	0.0973	308.2617	-0.0588
323.3561	-32.6199	325.7667	-74.1184					313.2653	-18.7691	313.1333	-80.6732					389.5936	0.0984	309.0325	-0.0552
323.5561	-32.6635	325.9667	-74.1419					313.4653	-18.8525	313.3333	-80.6827					390.3012	0.0992	309.8034	-0.0515
323.7561	-32.7070	326.1667	-74.1652					313.6653	-18.9360	313.5333	-80.6919					391.0089	0.0998	310.5742	-0.0477
323.9561	-32.7505	326.3667	-74.1884					313.8653	-19.0196	313.7333	-80.7009					391.7165	0.1000	311.3451	-0.0438
324.1561	-32.7940	326.5667	-74.2115					314.0653	-19.1034	313.9333	-80.7097					392.4242	0.0999	312.1159	-0.0400
324.3561	-32.8375	326.7667	-74.2345					314.2653	-19.1873	314.1333	-80.7183					393.1318	0.0994	313.0385	-0.0356
324.5561	-32.8811	326.9667	-74.2574					314.4653	-19.2714	314.3333	-80.7267					393.8394	0.0986	313.9611	-0.0314
324.7561	-32.9247	327.1667	-74.2801					314.6653	-19.3556	314.5333	-80.7349					394.5471	0.0974	314.8837	-0.0275
324.9561	-32.9682	327.3667	-74.3027					314.8653	-19.4399	314.7333	-80.7429					395.2547	0.0958	315.8063	-0.0239
325.1561	-33.0118	327.5667	-74.3252					315.0653	-19.5244	314.9333	-80.7507					395.9624	0.0939	316.7288	-0.0207
325.3561	-33.0554	327.7667	-74.3476					315.2653	-19.6090	315.1333	-80.7583					396.6700	0.0917	317.6514	-0.0179
325.5561	-33.0990	327.9667	-74.3699					315.4653	-19.6938	315.3333	-80.7658					397.2577	0.0896	318.6856	-0.0151
325.7561	-33.1426	328.1667	-74.3920					315.6653	-19.7787	315.5333	-80.7731					397.8453	0.0874	319.7197	-0.0127
325.9561	-33.1862	328.3667	-74.4140					315.8653	-19.8638	315.7333	-80.7802					398.4330	0.0850	320.7539	-0.0107
326.1561	-33.2299	328.5667	-74.4359					316.0653	-19.9490	315.9333	-80.7872					399.0206	0.0824	321.7880	-0.0090
326.3561	-33.2736	328.7667	-74.4577					316.2653	-20.0344	316.1333	-80.7940					399.6083	0.0796	322.8221	-0.0076
326.5561	-33.3172	328.9667	-74.4794					316.4653	-20.1199	316.3333	-80.8007					400.1959	0.0767	323.8563	-0.0064
326.7561	-33.3609	329.1667	-74.5009					316.6653	-20.2056	316.5333	-80.8072					400.7836	0.0737	324.9897	-0.0053
326.9561	-33.4047	329.3667	-74.5224					316.8653	-20.2915	316.7333	-80.8137					401.3732	0.0706	326.1231	-0.0045
327.1561	-33.4484	329.5667	-74.5437					317.0653	-20.3775	316.9333	-80.8199					401.9628	0.0675	327.2565	-0.0038
327.3561	-33.4922	329.7667	-74.5649					317.2653	-20.4637	317.1333	-80.8261					402.5524	0.0642	328.3899	-0.0033
327.5561	-33.5360	329.9667	-74.5860					317.4653	-20.5501	317.3333	-80.8322					403.1420	0.0609	329.5233	-0.0029
327.7561	-33.5798	330.1667	-74.6070					317.6653	-20.6366	317.5333	-80.8381					403.7316	0.0576	330.6567	-0.0025
327.9561	-33.6236	330.3667	-74.6279					317.8653	-20.7233	317.7333	-80.8440					404.3212	0.0543	332.6118	-0.0020
328.1561	-33.6674	330.5667	-74.6486					318.0653	-20.8102	317.9333	-80.8497					405.0245	0.0504	334.5669	-0.0017
328.3561	-33.7113	330.7667	-74.6693					318.2653	-20.8972	318.1333	-80.8553					405.7278	0.0465	336.5220	-0.0015
328.5561	-33.7552	330.9667	-74.6898					318.4653	-20.9845	318.3333	-80.8609					406.4312	0.0427	338.4772	-0.0014
328.7561	-33.7992	331.1667	-74.7103					318.6653	-21.0719	318.5333	-80.8663					407.1345	0.0390	340.4323	-0.0012
328.9561	-33.8431	331.3667	-74.7306					318.8653	-21.1595	318.7333	-80.8717					407.8378	0.0355	342.3874	-0.0011
329.1561	-33.8871	331.5667	-74.7508					319.0653	-21.2473	318.9333	-80.8770					408.5411	0.0321	344.9325	-0.0010
329.3561	-33.9311	331.7667	-74.7710					319.2653	-21.3353	319.1333	-80.8822					409.3047	0.0286	347.4776	-0.0010
329.5561	-33.9752	331.9667	-74.7910					319.4653	-21.4235	319.3333	-80.8874					410.0683	0.0254	350.0227	-0.0009
329.7561	-34.0192	332.1667	-74.8109					319.6653	-21.5119	319.5333	-80.8924					410.8319	0.0225	352.5678	-0.0009
329.9561	-34.0633	332.3667	-74.8307					319.8653	-21.6005	319.7333	-80.8974					411.5955	0.0198	355.1129	-0.0008
330.1561	-34.1075	332.5667	-74.8504					320.0653	-21.6893	319.9333	-80.9023					412.3591	0.0173	357.6580	-0.0008
330.3561	-34.1516	332.7667	-74.8700					320.2653	-21.7783	320.1333	-80.9071					413.1227	0.0151	362.3150	-0.0007
330.5561	-34.1958	332.9667	-74.8895					320.4653	-21.8675	320.3333	-80.9118					414.1263	0.0126	366.9720	-0.0007
330.7561	-34.2401	333.1667	-74.9089					320.6653	-21.9569	320.5333	-80.9165					415.1300	0.0105	371.6289	-0.0006
330.9561	-34.2843	333.3667	-74.9282					320.8653	-22.0465	320.7333	-80.9211					416.1336	0.0087	376.2859	-0.0006
331.1561	-34.3287	333.5667	-74.9474					321.0653	-22.1364	320.9333	-80.9257					417.1372	0.0072	380.9428	-0.0005
331.3561	-34.3730	333.7667	-74.9665					321.2653	-22.2264	321.1333	-80.9302					418.1408	0.0059	388.4747	-0.0004
331.5561	-34.4174	333.9667	-74.9855					321.4653	-22.3167	321.3333	-80.9347					419.1444	0.0049	396.0065	-0.0004
331.7561	-34.4618	334.1667	-75.0044					321.6653	-22.4072	321.5333	-80.9391					420.3214	0.0039	403.5384	-0.0003
331.9561	-34.5063	334.3667	-75.0231					321.8653	-22.4980	321.7333	-80.9434					421.4983	0.0031	411.0702	-0.0003
332.1561	-34.5508	334.5667	-75.0418					322.0653	-22.5890	321.9333	-80.9477					422.6752	0.0025	418.6021	-0.0003
332.3561	-34.5954	334.7667	-75.0604					322.2653	-22.6802	322.1333	-80.9519					423.8522	0.0021	426.1339	-0.0002
332.5561	-34.6399	334.9667	-75.0789					322.4653	-22.7717	322.3333	-80.9561					425.0291	0.0017	433.6657	-0.0002
332.7561	-34.6846	335.1667	-75.0973					322.6653	-22.8634	322.5333	-80.9602					426.2060	0.0014	441.2446	-0.0002
332.9561	-34.7293	335.3667	-75.1156					322.8653	-22.9553	322.7333	-80.9643					427.9651	0.0011	448.8235	-0.0002
333.1561	-34.7740	335.5667	-75.1338					323.0653	-23.0475	322.9333	-80.9683					429.7242	0.0009	456.4024	-0.0002
333.3561	-34.8187	335.7667	-75.1520					323.2653	-23.1400	323.1333	-80.9723					431.4833	0.0007	463.9812	-0.0002
333.5561	-34.8636	335.9667	-75.1700					323.4653	-23.2327	323.3333	-80.9763					433.2424	0.0006	471.5601	-0.0001
333.7561	-34.9084	336.1667	-75.1879					323.6653	-23.3257	323.5333	-80.9802					435.0015	0.0006	486.4039	-0.0001
333.9561	-34.9533	336.3667	-75.2057					323.8653	-23.4189	323.7333	-80.9840					436.7606	0.0005	501.2477	-0.0001
334.1561	-34.9983	336.5667	-75.2235					324.0653	-23.5125	323.9333	-80.9879					438.9538	0.0005	516.0914	-0.0001
334.3561	-35.0433	336.7667	-75.2411					324.2653	-23.6062	324.1333	-80.9917					441.1469	0.0004	530.9352	-0.0001
334.5561	-35.0884	336.9667	-75.2587					324.4653	-23.7003	324.3333	-80.9954					443.3400	0.0004	545.7790	-0.0001
334.7561	-35.1335	337.1667	-75.2762					324.6653	-23.7947	324.5333	-80.9992					445.5332	0.0004	562.8595	-0.0001
334.9561	-35.1786	337.3667	-75.2936					324.8653	-23.8893	324.7333	-81.0029					447.7263	0.0004	579.9401	-0.0001
335.1561	-35.2239	337.5667	-75.3109					325.0653	-23.9842	324.9333	-81.0065					449.9194	0.0004	597.0206	-0.0001
335.3561	-35.2691	337.7667	-75.3281					325.2653	-24.0794	325.1333	-81.0101					452.4641	0.0004	600.0000	-0.0001
335.5561	-35.3145	337.9667	-75.3452					325.4653	-24.1749	325.3333	-81.0137					455.0088	0.0004
335.7561	-35.3599	338.1667	-75.3622					325.6653	-24.2707	325.5333	-81.0173					457.5534	0.0004
335.9561	-35.4054	338.3667	-75.3792					325.8653	-24.3668	325.7333	-81.0208					460.0981	0.0004
336.1561	-35.4509	338.5667	-75.3961					326.0653	-24.4632	325.9333	-81.0243					462.6428	0.0004
336.3561	-35.4964	338.7667	-75.4128					326.2653	-24.5599	326.1333	-81.0278					468.0104	0.0004
336.5561	-35.5421	338.9667	-75.4295					326.4653	-24.6570	326.3333	-81.0312					473.3779	0.0004
336.7561	-35.5877	339.1667	-75.4461					326.6653	-24.7543	326.5333	-81.0347					478.7455	0.0004
336.9561	-35.6335	339.3667	-75.4626					326.8653	-24.8520	326.7333	-81.0381					484.1131	0.0004
337.1561	-35.6793	339.5667	-75.4791					327.0653	-24.9500	326.9333	-81.0414					489.4807	0.0004
337.3561	-35.7252	339.7667	-75.4954					327.2653	-25.0483	327.1333	-81.0448					495.6916	0.0004
337.5561	-35.7711	339.9667	-75.5117					327.4653	-25.1470	327.3333	-81.0481					501.9025	0.0004
337.7561	-35.8171	340.1667	-75.5279					327.6653	-25.2460	327.5333	-81.0514					508.1135	0.0004
337.9561	-35.8632	340.3667	-75.5440					327.8653	-25.3454	327.7333	-81.0546					514.3244	0.0004
338.1561	-35.9093	340.5667	-75.5601					328.0653	-25.4451	327.9333	-81.0579					520.5353	0.0004
338.3561	-35.9555	340.7667	-75.5760					328.2653	-25.5451	328.1333	-81.0611					527.7569	0.0004
338.5561	-36.0018	340.9667	-75.5919					328.4653	-25.6456	328.3333	-81.0643					534.9784	0.0004
338.7561	-36.0482	341.1667	-75.6077					328.6653	-25.7463	328.5333	-81.0675					542.2000	0.0004
338.9561	-36.0946	341.3667	-75.6234					328.8653	-25.8475	328.7333	-81.0707					549.4215	0.0004
339.1561	-36.1412	341.5667	-75.6390					329.0653	-25.9490	328.9333	-81.0738					556.6430	0.0004
339.3561	-36.1877	341.7667	-75.6546					329.2653	-26.0509	329.1333	-81.0769					573.7444	0.0004
339.5561	-36.2344	341.9667	-75.6701					329.4653	-26.1532	329.3333	-81.0800					590.8457	0.0004
339.7561	-36.2811	342.1667	-75.6855					329.6653	-26.2558	329.5333	-81.0831					600.0000	0.0004
339.9561	-36.3279	342.3667	-75.7008					329.8653	-26.3588	329.7333	-81.0861
340.1561	-36.3748	342.5667	-75.7161					330.0653	-26.4623	329.9333	-81.0892
340.3561	-36.4218	342.7667	-75.7313					330.2653	-26.5661	330.1333	-81.0922
340.5561	-36.4688	342.9667	-75.7464					330.4653	-26.6703	330.3333	-81.0952
340.7561	-36.5159	343.1667	-75.7614					330.6653	-26.7750	330.5333	-81.0982
340.9561	-36.5631	343.3667	-75.7764					330.8653	-26.8800	330.7333	-81.1012
341.1561	-36.6104	343.5667	-75.7913					331.0653	-26.9855	330.9333	-81.1041
341.3561	-36.6577	343.7667	-75.8061					331.2653	-27.0914	331.1333	-81.1071
341.5561	-36.7052	343.9667	-75.8208					331.4653	-27.1977	331.3333	-81.1100
341.7561	-36.7527	344.1667	-75.8355					331.6653	-27.3044	331.5333	-81.1129
341.9561	-36.8004	344.3667	-75.8501					331.8653	-27.4116	331.7333	-81.1158
342.1561	-36.8481	344.5667	-75.8646					332.0653	-27.5192	331.9333	-81.1186
342.3561	-36.8959	344.7667	-75.8790					332.2653	-27.6273	332.1333	-81.1215
342.5561	-36.9438	344.9667	-75.8934					332.4653	-27.7358	332.3333	-81.1243
342.7561	-36.9918	345.1667	-75.9077					332.6653	-27.8447	332.5333	-81.1272
342.9561	-37.0399	345.3667	-75.9220					332.8653	-27.9541	332.7333	-81.1300
343.1561	-37.0880	345.5667	-75.9362					333.0653	-28.0640	332.9333	-81.1328
343.3561	-37.1363	345.7667	-75.9503					333.2653	-28.1744	333.1333	-81.1355
343.5561	-37.1847	345.9667	-75.9643					333.4653	-28.2852	333.3333	-81.1383
343.7561	-37.2331	346.1667	-75.9783					333.6653	-28.3965	333.5333	-81.1411
343.9561	-37.2817	346.3667	-75.9922					333.8653	-28.5083	333.7333	-81.1438
344.1561	-37.3303	346.5667	-76.0060					334.0653	-28.6206	333.9333	-81.1465
344.3561	-37.3791	346.7667	-76.0198					334.2653	-28.7333	334.1333	-81.1492
344.5561	-37.4279	346.9667	-76.0335					334.4653	-28.8466	334.3333	-81.1519
344.7561	-37.4769	347.1667	-76.0471					334.6653	-28.9604	334.5333	-81.1546
344.9561	-37.5260	347.3667	-76.0607					334.8653	-29.0746	334.7333	-81.1573
345.1561	-37.5752	347.5667	-76.0742					335.0653	-29.1894	334.9333	-81.1600
345.3561	-37.6244	347.7667	-76.0876					335.2653	-29.3047	335.1333	-81.1626
345.5561	-37.6738	347.9667	-76.1010					335.4653	-29.4206	335.3333	-81.1653
345.7561	-37.7233	348.1667	-76.1143					335.6653	-29.5369	335.5333	-81.1679
345.9561	-37.7729	348.3667	-76.1276					335.8653	-29.6538	335.7333	-81.1705
346.1561	-37.8226	348.5667	-76.1408					336.0653	-29.7713	335.9333	-81.1731
346.3561	-37.8724	348.7667	-76.1539					336.2653	-29.8893	336.1333	-81.1757
346.5561	-37.9223	348.9667	-76.1669					336.4653	-30.0078	336.3333	-81.1783
346.7561	-37.9724	349.1667	-76.1799					336.6653	-30.1269	336.5333	-81.1808
346.9561	-38.0225	349.3667	-76.1928					336.8653	-30.2466	336.7333	-81.1834
347.1561	-38.0728	349.5667	-76.2057					337.0653	-30.3668	336.9333	-81.1859
347.3561	-38.1232	349.7667	-76.2186					337.2653	-30.4876	337.1333	-81.1884
347.5561	-38.1737	349.9667	-76.2313					337.4653	-30.6090	337.3333	-81.1910
347.7561	-38.2243	350.1667	-76.2440					337.6653	-30.7309	337.5333	-81.1935
347.9561	-38.2751	350.3667	-76.2566					337.8653	-30.8535	337.7333	-81.1960
348.1561	-38.3260	350.5667	-76.2692					338.0653	-30.9766	337.9333	-81.1985
348.3561	-38.3770	350.7667	-76.2817					338.2653	-31.1004	338.1333	-81.2009
348.5561	-38.4281	350.9667	-76.2942					338.4653	-31.2248	338.3333	-81.2034
348.7561	-38.4793	351.1667	-76.3066					338.6653	-31.3497	338.5333	-81.2059
348.9561	-38.5307	351.3667	-76.3189					338.8653	-31.4754	338.7333	-81.2083
349.1561	-38.5822	351.5667	-76.3312					339.0653	-31.6016	338.9333	-81.2107
349.3561	-38.6338	351.7667	-76.3434					339.2653	-31.7284	339.1333	-81.2132
349.5561	-38.6855	351.9667	-76.3556					339.4653	-31.8559	339.3333	-81.2156
349.7561	-38.7374	352.1667	-76.3677					339.6653	-31.9841	339.5333	-81.2180
349.9561	-38.7894	352.3667	-76.3797					339.8653	-32.1129	339.7333	-81.2204
350.1561	-38.8415	352.5667	-76.3917					340.0653	-32.2424	339.9333	-81.2227
350.3561	-38.8938	352.7667	-76.4037					340.2653	-32.3725	340.1333	-81.2251
350.5561	-38.9463	352.9667	-76.4156					340.4653	-32.5033	340.3333	-81.2275
350.7561	-38.9988	353.1667	-76.4274					340.6653	-32.6348	340.5333	-81.2298
350.9561	-39.0515	353.3667	-76.4392					340.8653	-32.7670	340.7333	-81.2322
351.1561	-39.1044	353.5667	-76.4509					341.0653	-32.8998	340.9333	-81.2345
351.3561	-39.1574	353.7667	-76.4626					341.2653	-33.0334	341.1333	-81.2368
351.5561	-39.2105	353.9667	-76.4742					341.4653	-33.1677	341.3333	-81.2392
351.7561	-39.2637	354.1667	-76.4858					341.6653	-33.3027	341.5333	-81.2415
351.9561	-39.3171	354.3667	-76.4973					341.8653	-33.4384	341.7333	-81.2438
352.1561	-39.3706	354.5667	-76.5087					342.0653	-33.5748	341.9333	-81.2460
352.3561	-39.4243	354.7667	-76.5201					342.2653	-33.7120	342.1333	-81.2483
352.5561	-39.4781	354.9667	-76.5315					342.4653	-33.8500	342.3333	-81.2506
352.7561	-39.5321	355.1667	-76.5428					342.6653	-33.9887	342.5333	-81.2529
352.9561	-39.5863	355.3667	-76.5540					342.8653	-34.1282	342.7333	-81.2551
353.1561	-39.6406	355.5667	-76.5652					343.0653	-34.2684	342.9333	-81.2573
353.3561	-39.6951	355.7667	-76.5763					343.2653	-34.4094	343.1333	-81.2596
353.5561	-39.7497	355.9667	-76.5874					343.4653	-34.5512	343.3333	-81.2618
353.7561	-39.8045	356.1667	-76.5985					343.6653	-34.6939	343.5333	-81.2640
353.9561	-39.8594	356.3667	-76.6095					343.8653	-34.8373	343.7333	-81.2662
354.1561	-39.9144	356.5667	-76.6204					344.0653	-34.9815	343.9333	-81.2684
354.3561	-39.9697	356.7667	-76.6313					344.2653	-35.1266	344.1333	-81.2706
354.5561	-40.0250	356.9667	-76.6422					344.4653	-35.2725	344.3333	-81.2728
354.7561	-40.0805	357.1667	-76.6530					344.6653	-35.4193	344.5333	-81.2750
354.9561	-40.1362	357.3667	-76.6637					344.8653	-35.5669	344.7333	-81.2771
355.1561	-40.1921	357.5667	-76.6744					345.0653	-35.7154	344.9333	-81.2793
355.3561	-40.2481	357.7667	-76.6851					345.2653	-35.8648	345.1333	-81.2814
355.5561	-40.3043	357.9667	-76.6957					345.4653	-36.0150	345.3333	-81.2836
355.7561	-40.3607	358.1667	-76.7062					345.6653	-36.1662	345.5333	-81.2857
355.9561	-40.4173	358.3667	-76.7167					345.8653	-36.3183	345.7333	-81.2878
356.1561	-40.4740	358.5667	-76.7272					346.0653	-36.4713	345.9333	-81.2899
356.3561	-40.5309	358.7667	-76.7376					346.2653	-36.6252	346.1333	-81.2921
356.5561	-40.5880	358.9667	-76.7480					346.4653	-36.7801	346.3333	-81.2942
356.7561	-40.6452	359.1667	-76.7583					346.6653	-36.9360	346.5333	-81.2962
356.9561	-40.7026	359.3667	-76.7686					346.8653	-37.0928	346.7333	-81.2983
357.1561	-40.7601	359.5667	-76.7789					347.0653	-37.2506	346.9333	-81.3004
357.3561	-40.8178	359.7667	-76.7891					347.2653	-37.4094	347.1333	-81.3025
357.5561	-40.8757	359.9667	-76.7992					347.4653	-37.5692	347.3333	-81.3045
357.7561	-40.9338	360.1667	-76.8093					347.6653	-37.7301	347.5333	-81.3066
357.9561	-40.9921	360.3667	-76.8194					347.8653	-37.8919	347.7333	-81.3086
358.1561	-41.0506	360.5667	-76.8294					348.0653	-38.0549	347.9333	-81.3107
358.3561	-41.1092	360.7667	-76.8394					348.2653	-38.2189	348.1333	-81.3127
358.5561	-41.1681	360.9667	-76.8493					348.4653	-38.3839	348.3333	-81.3147
358.7561	-41.2271	361.1667	-76.8592					348.6653	-38.5501	348.5333	-81.3167
358.9561	-41.2863	361.3667	-76.8690					348.8653	-38.7174	348.7333	-81.3187
359.1561	-41.3458	361.5667	-76.8788					349.0653	-38.8858	348.9333	-81.3207
359.3561	-41.4053	361.7667	-76.8886					349.2653	-39.0554	349.1333	-81.3227
359.5561	-41.4651	361.9667	-76.8983					349.4653	-39.2261	349.3333	-81.3247
359.7561	-41.5250	362.1667	-76.9080					349.6653	-39.3979	349.5333	-81.3267
359.9561	-41.5851	362.3667	-76.9176					349.8653	-39.5710	349.7333	-81.3286
360.1561	-41.6454	362.5667	-76.9272					350.0653	-39.7453	349.9333	-81.3306
360.3561	-41.7059	362.7667	-76.9367					350.2653	-39.9208	350.1333	-81.3325
360.5561	-41.7666	362.9667	-76.9463					350.4653	-40.0975	350.3333	-81.3345
360.7561	-41.8275	363.1667	-76.9557					350.6653	-40.2755	350.5333	-81.3364
360.9561	-41.8886	363.3667	-76.9652					350.8653	-40.4548	350.7333	-81.3384
361.1561	-41.9499	363.5667	-76.9745					351.0653	-40.6353	350.9333	-81.3403
361.3561	-42.0115	363.7667	-76.9839					351.2653	-40.8172	351.1333	-81.3422
361.5561	-42.0732	363.9667	-76.9932					351.4653	-41.0003	351.3333	-81.3441
361.7561	-42.1351	364.1667	-77.0025					351.6653	-41.1848	351.5333	-81.3460
361.9561	-42.1972	364.3667	-77.0117					351.8653	-41.3707	351.7333	-81.3479
362.1561	-42.2595	364.5667	-77.0209					352.0653	-41.5579	351.9333	-81.3498
362.3561	-42.3221	364.7667	-77.0300					352.2653	-41.7465	352.1333	-81.3517
362.5561	-42.3848	364.9667	-77.0392					352.4653	-41.9365	352.3333	-81.3536
362.7561	-42.4476	365.1667	-77.0482					352.6653	-42.1280	352.5333	-81.3554
362.9561	-42.5107	365.3667	-77.0573					352.8653	-42.3209	352.7333	-81.3573
363.1561	-42.5740	365.5667	-77.0663					353.0653	-42.5152	352.9333	-81.3591
363.3561	-42.6375	365.7667	-77.0752					353.2653	-42.7110	353.1333	-81.3610
363.5561	-42.7012	365.9667	-77.0842					353.4653	-42.9083	353.3333	-81.3628
363.7561	-42.7651	366.1667	-77.0930					353.6653	-43.1071	353.5333	-81.3647
363.9561	-42.8292	366.3667	-77.1019					353.8653	-43.3075	353.7333	-81.3665
364.1561	-42.8936	366.5667	-77.1107					354.0653	-43.5094	353.9333	-81.3683
364.3561	-42.9582	366.7667	-77.1195					354.2653	-43.7129	354.1333	-81.3701
364.5561	-43.0230	366.9667	-77.1282					354.4653	-43.9179	354.3333	-81.3719
364.7561	-43.0880	367.1667	-77.1369					354.6653	-44.1246	354.5333	-81.3737
364.9561	-43.1533	367.3667	-77.1456					354.8653	-44.3328	354.7333	-81.3755
365.1561	-43.2187	367.5667	-77.1542					355.0653	-44.5427	354.9333	-81.3773
365.3561	-43.2843	367.7667	-77.1628					355.2653	-44.7543	355.1333	-81.3791
365.5561	-43.3502	367.9667	-77.1714					355.4653	-44.9675	355.3333	-81.3809
365.7561	-43.4162	368.1667	-77.1799					355.6653	-45.1824	355.5333	-81.3826
365.9561	-43.4824	368.3667	-77.1884					355.8653	-45.3990	355.7333	-81.3844
366.1561	-43.5489	368.5667	-77.1969					356.0653	-45.6173	355.9333	-81.3861
366.3561	-43.6155	368.7667	-77.2053					356.2653	-45.8374	356.1333	-81.3879
366.5561	-43.6824	368.9667	-77.2137					356.4653	-46.0592	356.3333	-81.3896
366.7561	-43.7495	369.1667	-77.2220					356.6653	-46.2827	356.5333	-81.3914
366.9561	-43.8168	369.3667	-77.2304					356.8653	-46.5081	356.7333	-81.3931
367.1561	-43.8844	369.5667	-77.2386					357.0653	-46.7352	356.9333	-81.3948
367.3561	-43.9522	369.7667	-77.2469					357.2653	-46.9641	357.1333	-81.3965
367.5561	-44.0202	369.9667	-77.2551					357.4653	-47.1948	357.3333	-81.3982
367.7561	-44.0884	370.1667	-77.2633					357.6653	-47.4274	357.5333	-81.3999
367.9561	-44.1569	370.3667	-77.2715					357.8653	-47.6618	357.7333	-81.4016
368.1561	-44.2255	370.5667	-77.2796					358.0653	-47.8981	357.9333	-81.4033
368.3561	-44.2944	370.7667	-77.2877					358.2653	-48.1362	358.1333	-81.4050
368.5561	-44.3634	370.9667	-77.2957					358.4653	-48.3762	358.3333	-81.4067
368.7561	-44.4327	371.1667	-77.3037					358.6653	-48.6181	358.5333	-81.4084
368.9561	-44.5022	371.3667	-77.3117					358.8653	-48.8619	358.7333	-81.4100
369.1561	-44.5719	371.5667	-77.3197					359.0653	-49.1075	358.9333	-81.4117
369.3561	-44.6418	371.7667	-77.3276					359.2653	-49.3551	359.1333	-81.4134
369.5561	-44.7119	371.9667	-77.3355					359.4653	-49.6047	359.3333	-81.4150
369.7561	-44.7823	372.1667	-77.3434					359.6653	-49.8561	359.5333	-81.4167
369.9561	-44.8529	372.3667	-77.3512					359.8653	-50.1095	359.7333	-81.4183
370.1561	-44.9238	372.5667	-77.3590					360.0653	-50.3648	359.9333	-81.4199
370.3561	-44.9948	372.7667	-77.3668					360.2653	-50.6220	360.1333	-81.4216
370.5561	-45.0660	372.9667	-77.3745					360.4653	-50.8812	360.3333	-81.4232
370.7561	-45.1374	373.1667	-77.3822					360.6653	-51.1423	360.5333	-81.4248
370.9561	-45.2091	373.3667	-77.3899					360.8653	-51.4054	360.7333	-81.4264
371.1561	-45.2809	373.5667	-77.3976					361.0653	-51.6704	360.9333	-81.4280
371.3561	-45.3530	373.7667	-77.4052					361.2653	-51.9374	361.1333	-81.4296
371.5561	-45.4253	373.9667	-77.4128					361.4653	-52.2063	361.3333	-81.4312
371.7561	-45.4978	374.1667	-77.4203					361.6653	-52.4771	361.5333	-81.4328
371.9561	-45.5705	374.3667	-77.4279					361.8653	-52.7499	361.7333	-81.4344
372.1561	-45.6435	374.5667	-77.4354					362.0653	-53.0246	361.9333	-81.4359
372.3561	-45.7166	374.7667	-77.4428					362.2653	-53.3013	362.1333	-81.4375
372.5561	-45.7900	374.9667	-77.4503					362.4653	-53.5799	362.3333	-81.4391
372.7561	-45.8636	375.1667	-77.4577					362.6653	-53.8603	362.5333	-81.4406
372.9561	-45.9374	375.3667	-77.4651					362.8653	-54.1427	362.7333	-81.4422
373.1561	-46.0113	375.5667	-77.4724					363.0653	-54.4269	362.9333	-81.4437
373.3561	-46.0855	375.7667	-77.4797					363.2653	-54.7130	363.1333	-81.4453
373.5561	-46.1599	375.9667	-77.4870					363.4653	-55.0009	363.3333	-81.4468
373.7561	-46.2345	376.1667	-77.4943					363.6653	-55.2907	363.5333	-81.4483
373.9561	-46.3093	376.3667	-77.5016					363.8653	-55.5823	363.7333	-81.4499
374.1561	-46.3842	376.5667	-77.5088					364.0653	-55.8756	363.9333	-81.4514
374.3561	-46.4594	376.7667	-77.5160					364.2653	-56.1707	364.1333	-81.4529
374.5561	-46.5349	376.9667	-77.5231					364.4653	-56.4675	364.3333	-81.4544
374.7561	-46.6105	377.1667	-77.5303					364.6653	-56.7660	364.5333	-81.4559
374.9561	-46.6864	377.3667	-77.5374					364.8653	-57.0661	364.7333	-81.4574
375.1561	-46.7624	377.5667	-77.5444					365.0653	-57.3678	364.9333	-81.4589
375.3561	-46.8385	377.7667	-77.5515					365.2653	-57.6712	365.1333	-81.4604
375.5561	-46.9149	377.9667	-77.5585					365.4653	-57.9760	365.3333	-81.4619
375.7561	-46.9915	378.1667	-77.5655					365.6653	-58.2823	365.5333	-81.4633
375.9561	-47.0682	378.3667	-77.5725					365.8653	-58.5901	365.7333	-81.4648
376.1561	-47.1452	378.5667	-77.5794					366.0653	-58.8992	365.9333	-81.4663
376.3561	-47.2223	378.7667	-77.5864					366.2653	-59.2096	366.1333	-81.4677
376.5561	-47.2996	378.9667	-77.5933					366.4653	-59.5212	366.3333	-81.4692
376.7561	-47.3771	379.1667	-77.6001					366.6653	-59.8341	366.5333	-81.4706
376.9561	-47.4548	379.3667	-77.6070					366.8653	-60.1480	366.7333	-81.4721
377.1561	-47.5328	379.5667	-77.6138					367.0653	-60.4630	366.9333	-81.4735
377.3561	-47.6108	379.7667	-77.6206					367.2653	-60.7788	367.1333	-81.4750
377.5561	-47.6891	379.9667	-77.6273					367.4653	-61.0956	367.3333	-81.4764
377.7561	-47.7675	380.1667	-77.6341					367.6653	-61.4131	367.5333	-81.4778
377.9561	-47.8460	380.3667	-77.6408					367.8653	-61.7313	367.7333	-81.4793
378.1561	-47.9248	380.5667	-77.6475					368.0653	-62.0500	367.9333	-81.4807
378.3561	-48.0037	380.7667	-77.6541					368.2653	-62.3693	368.1333	-81.4821
378.5561	-48.0828	380.9667	-77.6608					368.4653	-62.6888	368.3333	-81.4835
378.7561	-48.1620	381.1667	-77.6674					368.6653	-63.0086	368.5333	-81.4849
378.9561	-48.2414	381.3667	-77.6740					368.8653	-63.3286	368.7333	-81.4863
379.1561	-48.3210	381.5667	-77.6806					369.0653	-63.6485	368.9333	-81.4877
379.3561	-48.4007	381.7667	-77.6871					369.2653	-63.9683	369.1333	-81.4891
379.5561	-48.4807	381.9667	-77.6936					369.4653	-64.2879	369.3333	-81.4904
379.7561	-48.5607	382.1667	-77.7001					369.6653	-64.6070	369.5333	-81.4918
379.9561	-48.6409	382.3667	-77.7066					369.8653	-64.9256	369.7333	-81.4932
380.1561	-48.7213	382.5667	-77.7130					370.0653	-65.2436	369.9333	-81.4946
380.3561	-48.8018	382.7667	-77.7195					370.2653	-65.5607	370.1333	-81.4959
380.5561	-48.8824	382.9667	-77.7259					370.4653	-65.8768	370.3333	-81.4973
380.7561	-48.9631	383.1667	-77.7322					370.6653	-66.1918	370.5333	-81.4986
380.9561	-49.0441	383.3667	-77.7386					370.8653	-66.5056	370.7333	-81.5000
381.1561	-49.1251	383.5667	-77.7449					371.0653	-66.8179	370.9333	-81.5013
381.3561	-49.2063	383.7667	-77.7512					371.2653	-67.1286	371.1333	-81.5027
381.5561	-49.2876	383.9667	-77.7575					371.4653	-67.4375	371.3333	-81.5040
381.7561	-49.3691	384.1667	-77.7638					371.6653	-67.7445	371.5333	-81.5053
381.9561	-49.4507	384.3667	-77.7700					371.8653	-68.0495	371.7333	-81.5067
382.1561	-49.5325	384.5667	-77.7763					372.0653	-68.3522	371.9333	-81.5080
382.3561	-49.6143	384.7667	-77.7824					372.2653	-68.6525	372.1333	-81.5093
382.5561	-49.6963	384.9667	-77.7886					372.4653	-68.9503	372.3333	-81.5106
382.7561	-49.7784	385.1667	-77.7948					372.6653	-69.2453	372.5333	-81.5119
382.9561	-49.8606	385.3667	-77.8009					372.8653	-69.5376	372.7333	-81.5132
383.1561	-49.9428	385.5667	-77.8070					373.0653	-69.8267	372.9333	-81.5145
383.3561	-50.0252	385.7667	-77.8131					373.2653	-70.1128	373.1333	-81.5158
383.5561	-50.1077	385.9667	-77.8192					373.4653	-70.3955	373.3333	-81.5171
383.7561	-50.1903	386.1667	-77.8252					373.6653	-70.6748	373.5333	-81.5184
383.9561	-50.2730	386.3667	-77.8312					373.8653	-70.9505	373.7333	-81.5197
384.1561	-50.3558	386.5667	-77.8372					374.0653	-71.2226	373.9333	-81.5210
384.3561	-50.4388	386.7667	-77.8432					374.2653	-71.4908	374.1333	-81.5222
384.5561	-50.5218	386.9667	-77.8492					374.4653	-71.7551	374.3333	-81.5235
384.7561	-50.6049	387.1667	-77.8551					374.6653	-72.0154	374.5333	-81.5248
384.9561	-50.6881	387.3667	-77.8610					374.8653	-72.2716	374.7333	-81.5260
385.1561	-50.7713	387.5667	-77.8669					375.0653	-72.5235	374.9333	-81.5273
385.3561	-50.8546	387.7667	-77.8728					375.2653	-72.7712	375.1333	-81.5285
385.5561	-50.9380	387.9667	-77.8786					375.4653	-73.0144	375.3333	-81.5298
385.7561	-51.0215	388.1667	-77.8845					375.6653	-73.2532	375.5333	-81.5310
385.9561	-51.1051	388.3667	-77.8903					375.8653	-73.4875	375.7333	-81.5322
386.1561	-51.1887	388.5667	-77.8961					376.0653	-73.7172	375.9333	-81.5335
386.3561	-51.2724	388.7667	-77.9018					376.2653	-73.9422	376.1333	-81.5347
386.5561	-51.3561	388.9667	-77.9076					376.4653	-74.1627	376.3333	-81.5359
386.7561	-51.4399	389.1667	-77.9133					376.6653	-74.3784	376.5333	-81.5372
386.9561	-51.5238	389.3667	-77.9190					376.8653	-74.5895	376.7333	-81.5384
387.1561	-51.6077	389.5667	-77.9247					377.0653	-74.7958	376.9333	-81.5396
387.3561	-51.6917	389.7667	-77.9304					377.2653	-74.9974	377.1333	-81.5408
387.5561	-51.7757	389.9667	-77.9361					377.4653	-75.1943	377.3333	-81.5420
387.7561	-51.8598	390.1667	-77.9417					377.6653	-75.3865	377.5333	-81.5432
387.9561	-51.9439	390.3667	-77.9473					377.8653	-75.5740	377.7333	-81.5444
388.1561	-52.0280	390.5667	-77.9529					378.0653	-75.7568	377.9333	-81.5456
388.3561	-52.1122	390.7667	-77.9585					378.2653	-75.9349	378.1333	-81.5468
388.5561	-52.1964	390.9667	-77.9640					378.4653	-76.1084	378.3333	-81.5480
388.7561	-52.2807	391.1667	-77.9696					378.6653	-76.2774	378.5333	-81.5491
388.9561	-52.3650	391.3667	-77.9751					378.8653	-76.4418	378.7333	-81.5503
389.1561	-52.4493	391.5667	-77.9806					379.0653	-76.6017	378.9333	-81.5515
389.3561	-52.5336	391.7667	-77.9861					379.2653	-76.7572	379.1333	-81.5527
389.5561	-52.6180	391.9667	-77.9915					379.4653	-76.9083	379.3333	-81.5538
389.7561	-52.7024	392.1667	-77.9970					379.6653	-77.0551	379.5333	-81.5550
[truncated: 1,104 more rows]

## Sheet: Figure 7
Figure 7: Comparison of measured and computed biomarkers
Drug	Dose (uM)		APD90				APD50				dvdt_max				APA					RMP
			Data	Data SEM	Model		Data	Data SEM	Model		Data	Data SEM	Model		Data	Data SEM	Model		Data	Data SEM	Model
Quinidine	0		203.17	15.76	202.0159		91.75	10.57	99.0794		32.83	3.97	33.8291		131.00	4.47	115.8723		-79.92	0.51	-80.4998
Quinidine	10		324.17	42.69	323.0631		130.83	16.49	127.7234		28.17	3.22	28.4277		127.00	3.63	112.5980		-80.42	0.70	-78.0733
Ivabradine	0		242.8571	29.3878	242.9437		106.5041	19.5122	97.9296		25.6536	4.0850	25.3343		115.0407	4.8780	112.7571
Ivabradine	1		264.8980	35.9184	254.1731		101.6260	20.3252	101.0442		24.0196	3.7582	24.9325		114.2276	4.8780	112.4491
Ivabradine	3		270.6122	35.9184	274.3503		97.1545	20.3252	106.6613		24.1830	3.7582	24.1564		113.4146	5.2846	111.9427
Ivabradine	10		331.8367	36.7347	328.6155		106.9106	21.1382	122.4180		23.2026	3.4314	21.9110		112.1951	5.2846	110.4266
Ajmaline	0		215.9184	39.1837	215.3822		122.7642	37.3984	116.7557		22.8758	2.8595	22.7633		115.4472	4.8780	113.6563
Ajmaline	3		228.9796	40.0000	224.0590		115.4472	24.7967	119.1886		22.7941	2.7778	22.5109		115.4472	4.4715	112.7908
Ajmaline	10		233.8776	35.1020	244.6260		102.8455	19.1057	124.8052		22.5490	2.6961	21.9804		113.8211	4.8780	110.9392
Ajmaline	30		306.5306	44.8980	304.2545		140.6504	23.5772	141.2430		19.1993	1.5523	20.6031		109.3496	4.0650	106.5773
Mexiletine	0		240.4082	27.7551	227.4528		113.8211	17.0732	115.3961		34.0686	4.1667	33.4823		136.1789	4.0650	116.9887
Mexiletine	10		223.2653	26.1224	233.3387		102.4390	17.0732	117.3105		31.2908	4.4118	32.0066		132.5203	5.2846	116.6988
Mexiletine	30		230.6122	32.6531	245.3044		97.9675	15.8537	121.1018		28.1863	3.7582	29.3940		128.8618	5.6911	116.1380
Mexiletine	100		299.1837	31.8367	287.2475		122.7642	19.1057	133.3356		23.2026	2.6144	22.8475		121.9512	5.2846	114.2877

## Sheet: Figure 8
Figure 8: Result of the inversion procedure applied to data for the drugs quinidine, ivabradine, ajmaline and mexiletine
Upper panel:				Lower panel:
Drug	Current	Epsilon		Quinidine							Ivabradine											Ajmaline											Mexiletine
Quinidine	Kr	0.1228		t (control)	v (control)	t (10 uM)	v (10 uM)	t (WT)	v (WT)		t (control)	v (control)	t (1 uM)	v (1 uM)	t (3 uM)	v (3 uM)	t (10 uM)	v (10 uM)	t (WT)	v (WT)		t (control)	v (control)	t (3 uM)	v (3 uM)	t (10 uM)	v (10 uM)	t (30 uM)	v (30 uM)	t (WT)	v (WT)		t (control)	v (control)	t (10 uM)	v (10 uM)	t (30 uM)	v (30 uM)	t (100 uM)	v (100 uM)	t (WT)	v (WT)
Quinidine	CaL	0.0065		0.0000	-76.9782	0.0000	-76.2211	0.0000	-76.3231		0.0000	-72.4780	0.0000	-72.4335	0.0000	-72.3534	0.0000	-72.1226	0.0000	-76.3231		0.0000	-77.8660	0.0000	-77.8263	0.0000	-77.7398	0.0000	-77.5245	0.0000	-76.3231		0.0000	-81.1074	0.0000	-81.0653	0.0000	-80.9829	0.0000	-80.7226	0.0000	-76.3231
Quinidine	Na	0.0129		3.2874	-76.9779	0.4480	-76.2211	0.1572	-76.3231		0.0509	-72.4780	0.1544	-72.4335	0.0396	-72.3534	0.2298	-72.1225	0.1572	-76.3231		0.1806	-77.8660	0.1874	-77.8263	0.5097	-77.7397	1.0503	-77.5245	0.1572	-76.3231		0.3444	-81.1074	0.4389	-81.0653	3.1924	-80.9829	0.1406	-80.7226	0.1572	-76.3231
				6.5747	-76.9776	0.8959	-76.2210	0.3144	-76.3231		0.1017	-72.4780	0.3087	-72.4334	0.0792	-72.3534	0.4597	-72.1224	0.3144	-76.3231		0.3611	-77.8660	0.3747	-77.8263	1.0193	-77.7397	2.1005	-77.5244	0.3144	-76.3231		0.6887	-81.1074	0.8778	-81.0653	6.3848	-80.9829	0.2812	-80.7226	0.3144	-76.3231
Ivabradine	Kr	0.0791		9.8621	-76.9773	1.3439	-76.2210	0.4716	-76.3231		0.1526	-72.4780	0.4631	-72.4334	0.1189	-72.3534	0.6895	-72.1224	0.4716	-76.3231		0.5417	-77.8660	0.5621	-77.8263	1.5290	-77.7397	3.1508	-77.5244	0.4716	-76.3231		1.0331	-81.1074	1.3166	-81.0653	9.5772	-80.9829	0.4218	-80.7226	0.4716	-76.3231
Ivabradine	f	0.0237		14.8621	-76.9769	5.8236	-76.2206	1.8017	-76.3230		0.6612	-72.4779	2.0068	-72.4330	0.5151	-72.3533	2.9878	-72.1219	1.8017	-76.3230		2.3473	-77.8659	2.4357	-77.8262	6.5290	-77.7395	8.1508	-77.5243	1.8017	-76.3230		4.1424	-81.1074	5.7054	-81.0653	14.5772	-80.9828	1.5246	-80.7226	1.8017	-76.3230
Ivabradine	Na	0.0116		19.8621	-76.9765	10.3033	-76.2202	3.1319	-76.3230		1.1698	-72.4777	3.5504	-72.4327	0.9113	-72.3532	5.2860	-72.1213	3.1319	-76.3230		4.1530	-77.8659	4.3094	-77.8262	11.5290	-77.7393	13.1508	-77.5241	3.1319	-76.3230		7.2517	-81.1073	10.0943	-81.0652	19.5772	-80.9828	2.6275	-80.7226	3.1319	-76.3230
				24.8621	-76.9760	14.7829	-76.2199	4.4621	-76.3229		1.6784	-72.4776	5.0941	-72.4323	1.3075	-72.3531	7.5843	-72.1208	4.4621	-76.3229		5.9586	-77.8658	6.1830	-77.8261	16.5290	-77.7392	18.1508	-77.5240	4.4621	-76.3229		10.3610	-81.1073	14.4831	-81.0652	24.5772	-80.9828	3.7303	-80.7226	4.4621	-76.3229
Ajmaline	Kr	0.0144		29.8621	-76.9756	19.7829	-76.2194	9.4621	-76.3227		6.6784	-72.4765	10.0941	-72.4312	5.2697	-72.3522	12.5843	-72.1197	9.4621	-76.3227		10.9586	-77.8656	11.1830	-77.8259	21.5290	-77.7390	23.1508	-77.5239	9.4621	-76.3227		15.3610	-81.1072	19.4831	-81.0652	29.5772	-80.9828	8.7303	-80.7227	9.4621	-76.3227
Ajmaline	CaL	0.0214		34.8621	-76.9752	24.7829	-76.2190	14.4621	-76.3226		11.6784	-72.4753	15.0941	-72.4300	9.2319	-72.3513	17.5843	-72.1186	14.4621	-76.3226		15.9586	-77.8654	16.1830	-77.8257	26.5290	-77.7388	28.1508	-77.5237	14.4621	-76.3226		20.3610	-81.1072	24.4831	-81.0651	34.5772	-80.9828	13.7303	-80.7228	14.4621	-76.3226
Ajmaline	Na	0.0023		39.8621	-76.9747	29.7829	-76.2186	19.4621	-76.3224		16.6784	-72.4742	20.0941	-72.4289	13.1941	-72.3504	22.5843	-72.1174	19.4621	-76.3224		20.9586	-77.8652	21.1830	-77.8255	31.5290	-77.7386	33.1508	-77.5236	19.4621	-76.3224		25.3610	-81.1071	29.4831	-81.0651	39.5772	-80.9828	18.7303	-80.7229	19.4621	-76.3224
				44.8621	-76.9743	34.7829	-76.2182	24.4621	-76.3222		21.6784	-72.4731	25.0941	-72.4277	18.1941	-72.3492	27.5843	-72.1163	24.4621	-76.3222		25.9586	-77.8650	26.1830	-77.8253	36.5290	-77.7385	38.1508	-77.5235	24.4621	-76.3222		30.3610	-81.1071	34.4831	-81.0651	44.5772	-80.9828	23.7303	-80.7229	24.4621	-76.3222
Mexiletine	Kr	0.0032		50.0000	-76.9739	39.7829	-76.2178	29.4621	-76.3220		26.6784	-72.4720	30.0941	-72.4266	23.1941	-72.3481	32.5843	-72.1152	29.4621	-76.3220		30.9586	-77.8648	31.1830	-77.8252	41.5290	-77.7383	43.1508	-77.5233	29.4621	-76.3220		35.3610	-81.1071	39.4831	-81.0650	50.0000	-80.9828	28.7303	-80.7230	29.4621	-76.3220
Mexiletine	CaL	0.0010		50.0051	-76.9486	44.7829	-76.2174	34.4621	-76.3218		31.6784	-72.4708	35.0941	-72.4255	28.1941	-72.3469	37.5843	-72.1141	34.4621	-76.3218		35.9586	-77.8646	36.1830	-77.8250	46.5290	-77.7381	48.1508	-77.5232	34.4621	-76.3218		40.3610	-81.1070	44.4831	-81.0650	50.0039	-80.9635	33.7303	-80.7231	34.4621	-76.3218
Mexiletine	Na	0.0033		50.0101	-76.9233	50.0000	-76.2169	39.4621	-76.3217		36.6784	-72.4697	40.0941	-72.4244	33.1941	-72.3458	42.5843	-72.1129	39.4621	-76.3217		40.9586	-77.8644	41.1830	-77.8248	50.0000	-77.7380	50.0000	-77.5231	39.4621	-76.3217		45.3610	-81.1070	49.4831	-81.0650	50.0077	-80.9442	38.7303	-80.7232	39.4621	-76.3217
				50.0152	-76.8980	50.0054	-76.1902	44.4621	-76.3215		41.6784	-72.4686	45.0941	-72.4232	38.1941	-72.3447	47.5843	-72.1118	44.4621	-76.3215		45.9586	-77.8643	46.1830	-77.8246	50.0048	-77.7141	50.0049	-77.4988	44.4621	-76.3215		50.0000	-81.1069	50.0000	-81.0650	50.0116	-80.9248	43.7303	-80.7233	44.4621	-76.3215
				50.0275	-76.8364	50.0107	-76.1634	49.4621	-76.3213		46.6784	-72.4675	50.0000	-72.4221	43.1941	-72.3435	50.0000	-72.1113	49.4621	-76.3213		50.0000	-77.8641	50.0000	-77.8245	50.0096	-77.6901	50.0097	-77.4745	49.4621	-76.3213		50.0038	-81.0877	50.0038	-81.0458	50.0206	-80.8797	48.7303	-80.7234	49.4621	-76.3213
				50.0398	-76.7748	50.0161	-76.1367	50.0000	-76.3213		50.0000	-72.4668	50.0072	-72.3861	48.1941	-72.3424	50.0074	-72.0743	50.0000	-76.3213		50.0047	-77.8404	50.0048	-77.8007	50.0144	-77.6662	50.0146	-77.4502	50.0000	-76.3213		50.0077	-81.0686	50.0077	-81.0265	50.0297	-80.8345	50.0000	-80.7234	50.0000	-76.3213
				50.0521	-76.7133	50.0292	-76.0709	50.0053	-76.2947		50.0072	-72.4308	50.0144	-72.3500	50.0000	-72.3420	50.0148	-72.0373	50.0053	-76.2947		50.0095	-77.8167	50.0095	-77.7769	50.0259	-77.6084	50.0264	-77.3914	50.0053	-76.2947		50.0115	-81.0494	50.0115	-81.0073	50.0387	-80.7893	50.0039	-80.7038	50.0053	-76.2947
				50.0645	-76.6517	50.0424	-76.0052	50.0106	-76.2682		50.0144	-72.3949	50.0216	-72.3140	50.0073	-72.3057	50.0222	-72.0004	50.0106	-76.2682		50.0142	-77.7929	50.0143	-77.7531	50.0375	-77.5506	50.0381	-77.3326	50.0106	-76.2682		50.0205	-81.0046	50.0205	-80.9624	50.0477	-80.7442	50.0078	-80.6841	50.0106	-76.2682
				50.0877	-76.5355	50.0555	-75.9395	50.0159	-76.2417		50.0216	-72.3590	50.0403	-72.2207	50.0145	-72.2694	50.0414	-71.9042	50.0159	-76.2417		50.0257	-77.7357	50.0258	-77.6957	50.0490	-77.4929	50.0499	-77.2738	50.0159	-76.2417		50.0294	-80.9598	50.0295	-80.9175	50.0671	-80.6476	50.0118	-80.6645	50.0159	-76.2417
				50.1110	-76.4192	50.0687	-75.8738	50.0290	-76.1765		50.0401	-72.2661	50.0590	-72.1274	50.0218	-72.2331	50.0607	-71.8081	50.0290	-76.1765		50.0371	-77.6786	50.0372	-77.6384	50.0606	-77.4351	50.0617	-77.2150	50.0290	-76.1765		50.0384	-80.9150	50.0385	-80.8726	50.0864	-80.5511	50.0210	-80.6185	50.0290	-76.1765
				50.1343	-76.3030	50.0931	-75.7518	50.0420	-76.1114		50.0587	-72.1732	50.0776	-72.0342	50.0406	-72.1391	50.0799	-71.7120	50.0420	-76.1114		50.0486	-77.6214	50.0487	-77.5810	50.0828	-77.3241	50.0842	-77.1026	50.0420	-76.1114		50.0473	-80.8703	50.0475	-80.8277	50.1057	-80.4547	50.0302	-80.5725	50.0420	-76.1114
				50.1576	-76.1869	50.1175	-75.6298	50.0550	-76.0463		50.0773	-72.0804	50.0963	-71.9409	50.0594	-72.0451	50.0991	-71.6160	50.0550	-76.0463		50.0600	-77.5642	50.0602	-77.5237	50.1051	-77.2131	50.1067	-76.9901	50.0550	-76.0463		50.0667	-80.7737	50.0668	-80.7311	50.1672	-80.1480	50.0394	-80.5265	50.0550	-76.0463
				50.2352	-75.7999	50.1420	-75.5079	50.0681	-75.9813		50.0959	-71.9875	50.1303	-71.7712	50.0782	-71.9511	50.1342	-71.4409	50.0681	-75.9813		50.0821	-77.4540	50.0823	-77.4132	50.1273	-77.1021	50.1292	-76.8777	50.0681	-75.9813		50.0860	-80.6771	50.0861	-80.6346	50.2287	-79.8415	50.0486	-80.4805	50.0681	-75.9813
				50.3129	-75.4135	50.1664	-75.3860	50.0923	-75.8601		50.1298	-71.8186	50.1643	-71.6016	50.0970	-71.8572	50.1693	-71.2659	50.0923	-75.8601		50.1041	-77.3438	50.1044	-77.3027	50.1495	-76.9911	50.1517	-76.7654	50.0923	-75.8601		50.1053	-80.5806	50.1055	-80.5381	50.2901	-79.5354	50.0679	-80.3841	50.0923	-75.8601
				50.3905	-75.0275	50.2432	-75.0034	50.1166	-75.7390		50.1636	-71.6497	50.1983	-71.4321	50.1313	-71.6861	50.2044	-71.0910	50.1166	-75.7390		50.1262	-77.2337	50.1266	-77.1923	50.2273	-76.6032	50.2304	-76.3732	50.1166	-75.7390		50.1668	-80.2740	50.1669	-80.2314	50.3516	-79.2295	50.0872	-80.2877	50.1166	-75.7390
				50.4681	-74.6419	50.3199	-74.6212	50.1409	-75.6180		50.1975	-71.4810	50.2323	-71.2627	50.1656	-71.5151	50.2395	-70.9162	50.1409	-75.6180		50.1483	-77.1235	50.1487	-77.0819	50.3052	-76.2156	50.3090	-75.9814	50.1409	-75.6180		50.2282	-79.9677	50.2284	-79.9251	50.4713	-78.6345	50.1065	-80.1913	50.1409	-75.6180
				50.6007	-73.9845	50.3967	-74.2395	50.1651	-75.4971		50.2313	-71.3123	50.2663	-71.0933	50.1999	-71.3443	50.2746	-70.7415	50.1651	-75.4971		50.2259	-76.7367	50.2263	-76.6948	50.3830	-75.8285	50.3877	-75.5900	50.1651	-75.4971		50.2897	-79.6617	50.2898	-79.6190	50.5911	-78.0405	50.1680	-79.8843	50.1651	-75.4971
				50.7333	-73.3282	50.4735	-73.8583	50.2419	-75.1147		50.2652	-71.1437	50.4265	-70.2967	50.2341	-71.1735	50.4388	-69.9250	50.2419	-75.1147		50.3034	-76.3503	50.3040	-76.3080	50.4608	-75.4418	50.4664	-75.1991	50.2419	-75.1147		50.3511	-79.3560	50.3513	-79.3132	50.7108	-77.4475	50.2296	-79.5776	50.2419	-75.1147
				50.8659	-72.6732	50.6125	-73.1690	50.3187	-74.7329		50.4248	-70.3500	50.5867	-69.5020	50.2684	-71.0028	50.6030	-69.1103	50.3187	-74.7329		50.3810	-75.9643	50.3816	-75.9217	50.5869	-74.8157	50.5947	-74.5624	50.3187	-74.7329		50.4703	-78.7635	50.4707	-78.7199	50.8305	-76.8554	50.2911	-79.2712	50.3187	-74.7329
				50.9985	-72.0194	50.7515	-72.4812	50.3956	-74.3516		50.5844	-69.5580	50.7469	-68.7089	50.4297	-70.2010	50.7672	-68.2975	50.3956	-74.3516		50.4586	-75.5788	50.4593	-75.5358	50.7131	-74.1905	50.7229	-73.9267	50.3956	-74.3516		50.5896	-78.1721	50.5901	-78.1277	50.9503	-76.2643	50.3526	-78.9651	50.3956	-74.3516
				51.1311	-71.3666	50.8905	-71.7946	50.4724	-73.9710		50.7440	-68.7678	50.9071	-67.9175	50.5909	-69.4011	50.9315	-67.4863	50.4724	-73.9710		50.5836	-74.9582	50.5847	-74.9134	50.8393	-73.5664	50.8512	-73.2921	50.4724	-73.9710		50.7088	-77.5817	50.7094	-77.5363	51.2182	-74.9450	50.4735	-78.3643	50.4724	-73.9710
				51.3913	-70.0886	51.0294	-71.1093	50.6104	-73.2880		50.9037	-67.9792	51.0673	-67.1275	50.7521	-68.6030	51.0957	-66.6766	50.6104	-73.2880		50.7087	-74.3387	50.7101	-74.2921	50.9655	-72.9432	50.9795	-72.6585	50.6104	-73.2880		50.8280	-76.9922	50.8288	-76.9460	51.4861	-73.6302	50.5944	-77.7646	50.6104	-73.2880
				51.6515	-68.8143	51.1684	-70.4251	50.7485	-72.6068		51.0633	-67.1921	51.3214	-65.8771	50.9134	-67.8065	51.3537	-65.4069	50.7485	-72.6068		50.8337	-73.7201	50.8355	-73.6718	51.0916	-72.3210	51.1078	-72.0258	50.7485	-72.6068		50.9472	-76.4036	50.9482	-76.3566	51.7540	-72.3196	50.7153	-77.1659	50.7485	-72.6068
				51.9117	-67.5430	51.4317	-69.1325	50.8866	-71.9272		51.3168	-65.9445	51.5754	-64.6285	51.0746	-67.0114	51.6117	-64.1390	50.8866	-71.9272		50.9588	-73.1025	50.9609	-73.0525	51.3486	-71.0566	51.3667	-70.7521	50.8866	-71.9272		51.2184	-75.0679	51.2183	-75.0265	52.0219	-71.0130	50.8361	-76.5682	50.8866	-71.9272
				52.1719	-66.2737	51.6949	-67.8433	51.0246	-71.2491		51.5702	-64.6989	51.8295	-63.3802	51.3297	-65.7559	51.8697	-62.8711	51.0246	-71.2491		51.0838	-72.4859	51.0863	-72.4341	51.6056	-69.7958	51.6256	-69.4818	51.0246	-71.2491		51.4897	-73.7367	51.4884	-73.7010	52.2898	-69.7102	50.9570	-75.9715	51.0246	-71.2491
				52.4321	-65.0052	51.9581	-66.5570	51.1627	-70.5725		51.8237	-63.4535	52.0835	-62.1297	51.5847	-64.5023	52.1277	-61.6005	51.1627	-70.5725		51.3400	-71.2253	51.3427	-71.1723	51.8625	-68.5381	51.8845	-68.2148	51.1627	-70.5725		51.7610	-72.4099	51.7585	-72.3798	52.6795	-67.8211	51.2218	-74.6678	51.1627	-70.5725
				52.7770	-63.3208	52.2214	-65.2723	51.4259	-69.2864		52.0772	-62.2059	52.3375	-60.8730	51.8398	-63.2488	52.3857	-60.3233	51.4259	-69.2864		51.5962	-69.9683	51.5991	-69.9141	52.1195	-67.2833	52.1433	-66.9506	51.4259	-69.2864		52.0322	-71.0871	52.0286	-71.0626	53.0692	-65.9370	51.4865	-73.3684	51.4259	-69.2864
				53.1220	-61.6252	52.4846	-63.9877	51.6890	-68.0046		52.3306	-60.9524	52.6618	-59.2517	52.0949	-61.9929	52.7089	-58.7052	51.6890	-68.0046		51.8524	-68.7145	51.8556	-68.6591	52.3765	-66.0307	52.4022	-65.6885	51.6890	-68.0046		52.3035	-69.7682	52.2987	-69.7492	53.4588	-64.0537	51.7513	-72.0733	51.6890	-68.0046
				53.4669	-59.9039	52.8247	-62.3237	51.9522	-66.7263		52.6552	-59.3301	52.9860	-57.5945	52.3500	-60.7308	53.0320	-57.0506	51.9522	-66.7263		52.1086	-67.4635	52.1120	-67.4070	52.7303	-64.3073	52.7540	-63.9749	51.9522	-66.7263		52.6937	-67.8767	52.6887	-67.8585	53.8485	-62.1635	52.0160	-70.7820	51.9522	-66.7263
				53.8119	-58.1326	53.1648	-60.6460	52.2154	-65.4502		52.9797	-57.6722	53.3103	-55.8755	52.6738	-59.1107	53.3552	-55.3343	52.2154	-65.4502		52.3648	-66.2148	52.3685	-66.1570	53.0842	-62.5820	53.1058	-62.2589	52.2154	-65.4502		53.0839	-65.9898	53.0788	-65.9725	54.2382	-60.2516	52.2808	-69.4946	52.2154	-65.4502
				54.1568	-56.2719	53.5048	-58.9391	52.4786	-64.1746		53.3042	-55.9526	53.6345	-54.0551	52.9976	-57.4547	53.6784	-53.5185	52.4786	-64.1746		52.7199	-64.4860	52.7232	-64.4299	53.4381	-60.8474	53.4575	-60.5329	52.4786	-64.1746		53.4740	-64.1028	53.4688	-64.0868	54.6279	-58.2922	52.6684	-67.6153	52.4786	-64.1746
				54.5018	-54.2586	53.8449	-57.1779	52.8216	-62.5079		53.6288	-54.1316	53.9587	-52.0737	53.3214	-55.7366	54.0015	-51.5476	52.8216	-62.5079		53.0750	-62.7555	53.0779	-62.7011	53.7920	-59.0910	53.8093	-58.7845	52.8216	-62.5079		53.8642	-62.2068	53.8588	-62.1928	55.0175	-56.2405	53.0561	-65.7415	52.8216	-62.5079
				54.7821	-52.4406	54.1850	-55.3232	53.1646	-60.8273		53.9533	-52.1490	54.2830	-49.8406	53.6452	-53.9174	54.3247	-49.3390	53.1646	-60.8273		53.4301	-61.0160	53.4326	-60.9632	54.1459	-57.2930	54.1611	-56.9937	53.1646	-60.8273		54.2544	-60.2850	54.2488	-60.2744	55.3386	-54.4276	53.4438	-63.8699	53.1646	-60.8273
				55.0625	-50.3650	54.5250	-53.3134	53.5077	-59.1165		54.2778	-49.9135	54.5520	-47.7018	53.9690	-51.9382	54.6478	-46.7717	53.5077	-59.1165		53.7852	-59.2552	53.7873	-59.2038	54.4998	-55.4220	54.5129	-55.1295	53.5077	-59.1165		54.6446	-58.3075	54.6389	-58.3035	55.6596	-52.4285	53.8314	-61.9941	53.5077	-59.1165
				55.2957	-48.3445	54.8081	-51.4539	53.8507	-57.3487		54.5454	-47.7846	54.8210	-45.1851	54.2928	-49.7105	54.8862	-44.5495	53.8507	-57.3487		54.1403	-57.4531	54.1420	-57.4029	54.8537	-53.4299	54.8646	-53.1448	53.8507	-57.3487		55.0348	-56.2205	55.0289	-56.2288	55.9262	-50.5518	54.2191	-60.1026	53.8507	-57.3487
				55.5289	-45.9313	55.0912	-49.3335	54.1937	-55.4815		54.8130	-45.2789	55.0188	-43.0055	54.6166	-47.1013	55.0800	-42.4652	54.1937	-55.4815		54.4954	-55.5781	54.4967	-55.5294	55.2076	-51.2396	55.2164	-50.9652	54.1937	-55.4815		55.3468	-54.4119	55.3444	-54.4160	56.1927	-48.3820	54.6067	-58.1753	54.1937	-55.4815
				55.7083	-43.7049	55.3743	-46.8215	54.5368	-53.4480		55.0107	-43.0963	55.2165	-40.4547	54.8526	-44.8503	55.2738	-40.0624	54.5368	-53.4480		54.8505	-53.5809	54.8514	-53.5343	55.4962	-49.2239	55.5089	-48.9226	54.5368	-53.4480		55.6587	-52.3959	55.6599	-52.4029	56.4592	-45.7845	54.9944	-56.1785	54.5368	-53.4480
				55.8549	-41.5731	55.5857	-44.5796	54.8157	-51.5995		55.2084	-40.5386	55.2759	-39.7385	55.0430	-42.7410	55.3507	-39.1810	54.8157	-51.5995		55.2056	-51.3821	55.2061	-51.3399	55.7848	-46.8965	55.8014	-46.5666	54.8157	-51.5995		55.9112	-50.5322	55.9171	-50.5356	56.6502	-43.5537	55.3821	-54.0557	54.8157	-51.5995
				56.0014	-39.4222	55.7562	-42.4640	55.0947	-49.4798		55.2678	-39.8191	55.3352	-39.1188	55.2334	-40.2917	55.4239	-38.4351	55.0947	-49.4798		55.4914	-49.3829	55.4934	-49.3333	56.0167	-44.7111	56.0332	-44.3914	55.0947	-49.4798		56.1637	-48.3580	56.1742	-48.3644	56.8050	-41.4425	55.6974	-52.1741	55.0947	-49.4798
				56.1194	-37.6328	55.8073	-41.7642	55.3736	-46.9500		55.3271	-39.1955	55.3945	-38.4989	55.2905	-39.6091	55.4970	-37.6825	55.3736	-46.9500		55.7772	-47.0755	55.7807	-47.0160	56.2093	-42.6146	56.2260	-42.3107	55.3736	-46.9500		56.4163	-45.7278	56.4314	-45.7475	56.9598	-39.3457	56.0128	-50.0732	55.3736	-46.9500
				56.2375	-35.6057	55.8584	-41.0302	55.5802	-44.6950		55.3864	-38.5708	55.4538	-37.8125	55.3476	-39.0224	55.5701	-36.8661	55.5802	-44.6950		56.0099	-44.8794	56.0140	-44.8149	56.4020	-40.2027	56.2839	-41.6301	55.5802	-44.6950		56.5955	-43.4709	56.6146	-43.5002	57.0834	-37.6491	56.3282	-47.6429	55.5802	-44.6950
				56.3300	-33.7693	55.9096	-40.2594	55.7462	-42.5629		55.4457	-37.8789	55.5132	-37.0573	55.4047	-38.4386	55.6433	-35.9747	55.7462	-42.5629		56.2032	-42.7717	56.2064	-42.7164	56.5559	-38.3557	56.3418	-40.9203	55.7462	-42.5629		56.7394	-41.3441	56.7622	-41.3796	57.2071	-35.7492	56.5748	-45.4125	55.7462	-42.5629
				56.4225	-31.6942	55.9607	-39.5670	55.9121	-40.0622		55.5050	-37.1172	55.5725	-36.2520	55.4618	-37.7944	55.7164	-35.0142	55.9121	-40.0622		56.3964	-40.3403	56.3987	-40.2990	56.6782	-36.9509	56.3996	-40.1791	55.9121	-40.0622		56.8833	-39.1931	56.9098	-39.2482	57.3074	-33.9774	56.7758	-43.3015	55.9121	-40.0622
				56.5150	-29.3767	56.0118	-38.9549	56.0484	-37.9792		55.5643	-36.3045	55.6658	-34.8862	55.5189	-37.0873	55.8323	-33.3569	56.0484	-37.9792		56.4544	-39.6696	56.4565	-39.6335	56.8005	-35.4369	56.4575	-39.5377	56.0484	-37.9792		56.9999	-37.3908	57.0289	-37.4834	57.4077	-31.9820	56.9768	-40.8463	56.0484	-37.9792
				56.6076	-26.8202	56.0630	-38.3397	56.1596	-36.2473		55.6577	-34.9235	55.7591	-33.3962	55.5760	-36.3358	55.9482	-31.5350	56.1596	-36.2473		56.5124	-39.0980	56.5142	-39.0673	56.9228	-33.7258	56.5154	-38.9995	56.1596	-36.2473		57.1165	-35.3528	57.1479	-35.4945	57.5080	-29.7641	57.0371	-40.0293	56.1596	-36.2473
				56.7001	-24.0424	56.1206	-37.5840	56.2708	-34.3211		55.7510	-33.4152	55.8524	-31.7718	55.6667	-35.0550	56.0641	-29.5473	56.2708	-34.3211		56.5704	-38.5309	56.5719	-38.5064	57.0451	-31.8027	56.5732	-38.4713	56.2708	-34.3211		57.2083	-33.5040	57.2425	-33.6723	57.6084	-27.3302	57.0974	-39.3089	56.2708	-34.3211
				56.7926	-21.0838	56.1782	-36.7521	56.3820	-32.1069		55.8443	-31.7685	55.9457	-30.0078	55.7573	-33.6640	56.1800	-27.3996	56.3820	-32.1069		56.6283	-37.9041	56.6296	-37.8866	57.1674	-29.6809	56.6365	-37.8425	56.3820	-32.1069		57.3001	-31.4198	57.3372	-31.6187	57.7087	-24.6985	57.1577	-38.6881	56.3820	-32.1069
				56.8851	-18.0051	56.2358	-35.8535	56.4717	-30.0898		55.9377	-29.9780	56.0390	-28.1068	55.8479	-32.1533	56.2959	-25.1088	56.4717	-30.0898		56.6863	-37.2157	56.6873	-37.2061	57.2939	-27.2954	56.6997	-37.1514	56.4717	-30.0898		57.3918	-29.0989	57.4319	-29.3332	57.8090	-21.9055	57.2180	-38.0691	56.4717	-30.0898
				56.9831	-14.6920	56.2934	-34.8939	56.5615	-27.8775		56.0310	-28.0463	56.1439	-25.8173	55.9385	-30.5181	56.4166	-22.6004	56.5615	-27.8775		56.7443	-36.4847	56.7451	-36.4841	57.4205	-24.7427	56.7629	-36.4097	56.5615	-27.8775		57.4836	-26.5474	57.5266	-26.8222	57.9094	-19.0046	57.2783	-37.3854	56.5615	-27.8775
				57.0810	-11.3966	56.3511	-33.8722	56.6512	-25.4854		56.1346	-25.7491	56.2488	-23.3906	56.0291	-28.7598	56.5372	-20.0063	56.6512	-25.4854		56.8361	-35.2438	56.8365	-35.2585	57.5471	-22.0616	56.8262	-35.6252	56.6512	-25.4854		57.5754	-23.7866	57.6213	-24.1057	58.0187	-15.7895	57.3386	-36.6344	56.6512	-25.4854
				57.1789	-8.1721	56.4509	-31.9457	56.7410	-22.9384		56.2382	-23.3140	56.3537	-20.8617	56.1364	-26.5268	56.6579	-17.3690	56.7410	-22.9384		56.9278	-33.8996	56.9279	-33.9321	57.6736	-19.3034	56.8894	-34.7982	56.7410	-22.9384		57.6671	-20.8589	57.7160	-21.2241	58.1281	-12.5888	57.4108	-35.6711	56.7410	-22.9384
				57.2769	-5.0497	56.5508	-29.8153	56.8307	-20.2748		56.3417	-20.7764	56.4586	-18.2702	56.2437	-24.1514	56.7786	-14.7246	56.8307	-20.2748		57.0196	-32.4433	57.0194	-32.4964	57.8002	-16.5216	57.0238	-32.8913	56.8307	-20.2748		57.7589	-17.8251	57.8107	-18.2357	58.2375	-9.4529	57.4830	-34.6446	56.8307	-20.2748
				57.3748	-2.0481	56.6506	-27.4825	56.9280	-17.3104		56.4453	-18.1762	56.5636	-15.6545	56.3510	-21.6651	56.8993	-12.0998	56.9280	-17.3104		57.1114	-30.8707	57.1108	-30.9473	57.9267	-13.7589	57.1581	-30.7794	56.9280	-17.3104		57.8605	-14.4251	57.9148	-14.9034	58.3469	-6.4111	57.5553	-33.5516	56.9280	-17.3104
				57.4727	0.8187	56.7505	-24.9632	57.0253	-14.3265		56.5489	-15.5522	56.6685	-13.0464	56.4584	-19.1070	57.0200	-9.5119	57.0253	-14.3265		57.2031	-29.1838	57.2022	-29.2869	58.1007	-10.0439	57.2925	-28.4682	57.0253	-14.3265		57.9620	-11.0572	58.0189	-11.5967	58.4562	-3.4801	57.6275	-32.3872	57.0253	-14.3265
				57.5825	3.8580	56.8503	-22.2898	57.1226	-11.3739		56.6524	-12.9365	56.8242	-9.2395	56.5657	-16.5149	57.1987	-5.7715	57.1226	-11.3739		57.3153	-26.9759	57.3154	-27.0876	58.2747	-6.4646	57.4269	-25.9777	57.1226	-11.3739		58.0636	-7.7761	58.1230	-8.3687	58.5656	-0.6721	57.6997	-31.1500	57.1226	-11.3739
				57.6924	6.6996	56.9504	-19.5022	57.2199	-8.4864		56.8055	-9.1361	56.9798	-5.5504	56.6730	-13.9223	57.3774	-2.1688	57.2199	-8.4864		57.4275	-24.6283	57.4285	-24.7485	58.4487	-3.0463	57.5612	-23.3442	57.2199	-8.4864		58.1651	-4.6123	58.2271	-5.2496	58.6908	2.3780	57.8076	-29.1700	57.2199	-8.4864
				57.8022	9.3337	57.0505	-16.6605	57.3172	-5.6848		56.9585	-5.4548	57.1355	-2.0058	56.8685	-9.2749	57.5562	1.2722	57.3172	-5.6848		57.5397	-22.1729	57.5416	-22.3012	58.6227	0.1921	57.6956	-20.6167	57.3172	-5.6848		58.2667	-1.5833	58.3312	-2.2564	58.8160	5.2406	57.9155	-27.0406	57.3172	-5.6848
				57.9120	11.7541	57.1505	-13.8156	57.4145	-2.9831		57.1116	-1.9192	57.2912	1.3734	57.0640	-4.7996	57.7349	4.5288	57.4145	-2.9831		57.6519	-19.6484	57.6548	-19.7843	58.7966	3.2337	57.8455	-17.5276	57.4145	-2.9831		58.3682	1.2977	58.4353	0.5981	58.9413	7.9058	58.0234	-24.7806	57.4145	-2.9831
				58.0218	13.9579	57.2506	-11.0058	57.5368	0.2554		57.2584	1.3161	57.4469	4.5650	57.2595	-0.5449	57.9136	7.5772	57.5368	0.2554		57.7641	-17.0945	57.7679	-17.2376	58.9706	6.0636	57.9955	-14.4549	57.5368	0.2554		58.4771	4.2107	58.5512	3.5989	59.0665	10.3663	58.1312	-22.4182	57.5368	0.2554
				58.1927	16.9623	57.3507	-8.2556	57.6591	3.3029		57.4052	4.3787	57.6026	7.5475	57.4196	2.7522	58.1207	10.8169	57.6591	3.3029		57.8763	-14.5450	57.8810	-14.6952	59.2555	10.2096	58.1454	-11.4462	57.6591	3.3029		58.5860	6.9305	58.6671	6.4028	59.1917	12.6174	58.2391	-19.9878	57.6591	3.3029
				58.3636	19.4704	57.4508	-5.5810	57.7815	6.1477		57.5520	7.2501	57.7902	10.8385	57.5798	5.8565	58.3277	13.7159	57.7815	6.1477		58.0504	-10.6523	58.0567	-10.8125	59.5403	13.7266	58.2953	-8.5291	57.7815	6.1477		58.6949	9.4501	58.7830	9.0016	59.3863	15.7025	58.3834	-16.6906	57.7815	6.1477
				58.5346	21.5309	57.5865	-2.0957	57.9038	8.7802		57.6988	9.9138	57.9779	13.7736	57.7399	8.7451	58.5347	16.2604	57.9038	8.7802		58.2245	-6.8863	58.2323	-7.0586	59.8251	16.6242	58.4453	-5.7196	57.9038	8.7802		58.8039	11.7655	58.8989	11.3899	59.5810	18.3009	58.5277	-13.4079	57.9038	8.7802
				58.7055	23.2109	57.7222	1.2070	58.0261	11.1938		57.8457	12.3564	58.1656	16.3422	57.9000	11.3988	58.7418	18.4577	58.0261	11.1938		58.3986	-3.2770	58.4080	-3.4645	60.1099	18.9594	58.5952	-3.0302	58.0261	11.1938		58.9128	13.8754	59.0148	13.5655	59.7756	20.4570	58.6720	-10.1894	58.0261	11.1938
				58.8764	24.5848	57.8580	4.3105	58.1484	13.3851		58.0570	15.4721	58.3533	18.5529	58.0601	13.8047	58.9488	20.3357	58.1484	13.3851		58.5727	0.1549	58.5836	-0.0507	60.3462	20.5367	58.7768	0.0517	58.1484	13.3851		59.0860	16.8165	59.1947	16.5287	59.9703	22.2343	58.8164	-7.0622	58.1484	13.3851
				58.9999	25.4277	57.9937	7.2006	58.3301	16.2328		58.2684	18.1165	58.5409	20.4337	58.2202	15.9581	59.1558	21.9364	58.3301	16.2328		58.7468	3.3897	58.7592	3.1633	60.5255	21.5571	58.9584	2.9280	58.3301	16.2328		59.2591	19.2760	59.3746	19.0123	60.1317	23.4719	58.9607	-4.0411	58.3301	16.2328
				59.1233	26.1722	58.1294	9.8652	58.5117	18.6184		58.4797	20.3211	58.7286	22.0264	58.4459	18.5748	59.3662	23.3284	58.5117	18.6184		58.9209	6.4083	58.9349	6.1592	60.7048	22.4536	59.1401	5.5882	58.5117	18.6184		59.4323	21.3052	59.5545	21.0659	60.2931	24.5386	59.1050	-1.1381	58.5117	18.6184
				59.2467	26.8380	58.2652	12.2954	58.6934	20.5880		58.6911	22.1427	58.8899	23.2019	58.6715	20.7421	59.5766	24.5314	58.6934	20.5880		59.1764	10.4140	59.1949	10.1618	60.8841	23.2474	59.3217	8.0244	58.6934	20.5880		59.6055	22.9703	59.7344	22.7546	60.4545	25.4720	59.2663	1.9539	58.6934	20.5880
				59.3702	27.4406	58.4577	15.3360	58.8750	22.2038		58.8565	23.3462	59.0513	24.2309	58.8683	22.3177	59.7505	25.4122	58.8750	22.2038		59.4320	13.8828	59.4549	13.6192	61.0633	23.9565	59.5033	10.2307	58.8750	22.2038		59.7787	24.3424	59.9143	24.1493	60.5615	26.0285	59.4277	4.8685	58.8750	22.2038
				59.4936	27.9924	58.6503	17.9096	59.0566	23.5332		59.0219	24.3932	59.2126	25.1406	59.0260	23.4068	59.9244	26.2100	59.0566	23.5332		59.6875	16.8103	59.7149	16.5287	61.2426	24.5953	59.6849	12.2060	59.0566	23.5332		59.9058	25.2025	60.0446	25.0146	60.6478	26.4475	59.5890	7.5922	59.0566	23.5332
				59.6689	28.7064	58.8429	20.0528	59.2383	24.6401		59.1874	25.3150	59.3739	25.9542	59.1837	24.3698	60.0983	26.9391	59.2383	24.6401		59.9431	19.2320	59.9749	18.9276	61.4401	25.2313	59.9424	14.6219	59.2383	24.6401		60.0329	25.9645	60.1749	25.7833	60.7341	26.8431	59.7504	10.1116	59.2383	24.6401
				59.8026	29.2073	59.0355	21.8227	59.4326	25.6382		59.3528	26.1371	59.5352	26.6906	59.3414	25.2294	60.2722	27.6103	59.4326	25.6382		60.1986	21.2193	60.2341	20.8830	61.6376	25.8074	60.1998	16.6202	59.4326	25.6382		60.1600	26.6469	60.3052	26.4735	60.8203	27.2179	59.8828	12.0179	59.4326	25.6382
				59.9074	29.5782	59.2281	23.2871	59.5737	26.2718		59.5182	26.8797	59.6965	27.3642	59.4991	26.0049	60.4461	28.2316	59.5737	26.2718		60.3801	22.4130	60.4196	22.0615	61.7911	26.2194	60.4572	18.2545	59.5737	26.2718		60.2871	27.2649	60.4355	27.0996	60.8898	27.5057	60.0151	13.7762	59.5737	26.2718
				60.0123	29.9315	59.4207	24.5126	59.7149	26.8451		59.6836	27.5580	59.8868	28.0921	59.6568	26.7115	60.6200	28.8085	59.7149	26.8451		60.5616	23.4613	60.6050	23.0924	61.9447	26.6030	60.7147	19.5873	59.7149	26.8451		60.4142	27.8302	60.5658	27.6730	60.9593	27.7822	60.1475	15.3875	59.7149	26.8451
				60.1172	30.2686	59.6133	25.5565	59.8560	27.3695		59.8587	28.2180	60.0170	28.5552	59.8193	27.3804	60.7938	29.3451	59.8560	27.3695		60.7431	24.3905	60.7905	24.0027	62.0720	26.9012	60.9721	20.6801	59.8560	27.3695		60.5893	28.5384	60.7459	28.3936	61.0287	28.0482	60.2799	16.8559	59.8560	27.3695
				60.2220	30.5905	59.7581	26.2497	59.9972	27.8535		59.9822	28.6534	60.1244	28.9179	59.9818	27.9986	60.9345	29.7516	59.9972	27.8535		60.9245	25.2221	60.9759	24.8145	62.1993	27.1825	61.2296	21.5868	59.9972	27.8535		60.7259	29.0440	60.8842	28.9003	61.0982	28.3044	60.4122	18.1880	59.9972	27.8535
				60.3040	30.8322	59.9029	26.8805	60.1384	28.3033		60.1058	29.0660	60.2318	29.2644	60.1094	28.4534	61.0752	30.1349	60.1384	28.3033		61.1060	25.9730	61.1614	25.5452	62.3266	27.4477	61.4280	22.1862	60.1384	28.3033		60.8332	29.4166	60.9927	29.2733	61.2064	28.6854	60.5446	19.3931	60.1384	28.3033
				60.3859	31.0653	60.0477	27.4603	60.2795	28.7233		60.2293	29.4573	60.3392	29.5956	60.2370	28.8838	61.2159	30.4959	60.2795	28.7233		61.2875	26.6562	61.3468	26.2084	62.4539	27.6975	61.6264	22.7162	60.2795	28.7233		60.9405	29.7691	61.1013	29.6260	61.3146	29.0457	60.7131	20.7606	60.2795	28.7233
				60.4678	31.2903	60.1925	27.9977	60.4207	29.1165		60.3264	29.7508	60.4467	29.9123	60.3646	29.2916	61.3566	30.8357	60.4207	29.1165		61.4788	27.3135	61.5460	26.8564	62.5558	27.8868	61.8248	23.1890	60.4207	29.1165		61.0477	30.1030	61.2099	29.9599	61.4229	29.3868	60.8816	21.9635	60.4207	29.1165
				60.5498	31.5073	60.3373	28.4991	60.5473	29.4482		60.4234	30.0325	60.5541	30.2150	60.4622	29.5889	61.4973	31.1549	60.5473	29.4482		61.6130	27.7405	61.6856	27.2758	62.6577	28.0670	62.0233	23.6141	60.5473	29.4482		61.1550	30.4192	61.3184	30.2758	61.5311	29.7097	61.0501	23.0260	60.5473	29.4482
				60.6317	31.7165	60.4821	28.9688	60.6739	29.7612		60.5204	30.3030	60.7266	30.6733	60.5597	29.8744	61.6380	31.4545	60.6739	29.7612		61.7473	28.1415	61.8252	27.6688	62.7596	28.2382	62.2217	23.9987	60.6739	29.7612		61.2381	30.6523	61.4025	30.5089	61.6194	29.9604	61.2186	23.9703	60.6739	29.7612
				60.7394	31.9797	60.6269	29.4099	60.8006	30.0563		60.6174	30.5626	60.8582	31.0008	60.6572	30.1485	61.8500	31.8705	60.8006	30.0563		61.8815	28.5181	61.9648	28.0372	62.8615	28.4007	62.4201	24.3479	60.8006	30.0563		61.3211	30.8756	61.4867	30.7320	61.7077	30.1999	61.3871	24.8160	60.8006	30.0563
				60.8471	32.2301	60.7600	29.7921	60.9272	30.3343		60.7145	30.8117	60.9899	31.3100	60.7548	30.4116	62.0129	32.1625	60.9272	30.3343		61.9865	28.7968	62.0740	28.3091	62.9634	28.5548	62.6185	24.6659	60.9272	30.3343		61.4041	31.0894	61.5708	30.9454	61.7960	30.4286	61.5555	25.5794	60.9272	30.3343
				60.9548	32.4679	60.8931	30.1534	61.0538	30.5958		60.8334	31.1029	61.1216	31.6013	60.8523	30.6640	62.1757	32.4318	61.0538	30.5958		62.0916	29.0619	62.1832	28.5674	63.1181	28.7732	62.8057	24.9397	61.0538	30.5958		61.4872	31.2939	61.6549	31.1493	61.8844	30.6467	61.7240	26.2731	61.0538	30.5958
				61.0625	32.6935	61.0262	30.4947	61.1805	30.8412		60.9523	31.3792	61.2532	31.8753	60.9821	30.9838	62.3385	32.6796	61.1805	30.8412		62.1967	29.3138	62.2925	28.8126	63.2727	28.9734	62.9928	25.1902	61.1805	30.8412		61.5702	31.4893	61.7390	31.3440	61.9727	30.8546	61.9018	26.9399	61.1805	30.8412
				61.1702	32.9071	61.1593	30.8168	61.3079	31.0725		61.0712	31.6409	61.3849	32.1328	61.1119	31.2858	62.5014	32.9071	61.3079	31.0725		62.3018	29.5529	62.4017	29.0449	63.4274	29.1563	63.1799	25.4190	61.3079	31.0725		61.6746	31.7224	61.8457	31.5778	62.0883	31.1117	62.0795	27.5484	61.3079	31.0725
				61.2778	33.1091	61.2924	31.1205	61.4352	31.2885		61.1902	31.8886	61.5165	32.3743	61.2417	31.5707	62.6642	33.1152	61.4352	31.2885		62.4068	29.7796	62.5109	29.2649	63.5821	29.3226	63.3671	25.6274	61.4352	31.2885		61.7791	31.9417	61.9524	31.7974	62.2040	31.3522	62.2091	27.9589	61.4352	31.2885
				61.4253	33.3674	61.4255	31.4064	61.5626	31.4897		61.3091	32.1227	61.6656	32.6293	61.3714	31.8390	62.8270	33.3050	61.5626	31.4897		62.5233	30.0168	62.6312	29.4934	63.7368	29.4730	63.5542	25.8164	61.5626	31.4897		61.8835	32.1477	62.0591	32.0033	62.3196	31.5766	62.3387	28.3434	61.5626	31.4897
				61.5727	33.6055	61.5651	31.6878	61.6900	31.6768		61.4280	32.3436	61.8147	32.8653	61.5012	32.0913	62.9899	33.4775	61.6900	31.6768		62.6397	30.2397	62.7515	29.7077	63.8915	29.6083	63.7413	25.9872	61.6900	31.6768		61.9879	32.3407	62.1657	32.1958	62.4352	31.7853	62.4683	28.7033	61.6900	31.6768
				61.7201	33.8241	61.7047	31.9510	61.8174	31.8501		61.6003	32.6410	61.9638	33.0833	61.6310	32.3283	63.2863	33.7502	61.8174	31.8501		62.7561	30.4488	62.8718	29.9085	64.1084	29.7737	63.9285	26.1406	61.8174	31.8501		62.0923	32.5211	62.2724	32.3753	62.5509	31.9790	62.5710	28.9719	61.8174	31.8501
				61.8676	34.0243	61.8443	32.1968	61.9448	32.0101		61.7725	32.9131	62.1129	33.2840	61.8079	32.6274	63.5826	33.9741	61.9448	32.0101		62.8725	30.6445	62.9921	30.0961	64.3253	29.9127	64.1156	26.2775	61.9448	32.0101		62.1968	32.6891	62.3791	32.5423	62.6665	32.1582	62.6736	29.2264	61.9448	32.0101
				62.0150	34.2069	61.9839	32.4259	62.0722	32.1574		61.9448	33.1610	62.2620	33.4684	61.9848	32.9005	63.8790	34.1543	62.0722	32.1574		62.9889	30.8273	63.1123	30.2711	64.5422	30.0268	64.3203	26.4093	62.0722	32.1574		62.3366	32.8957	62.5223	32.7473	62.8105	32.3616	62.7763	29.4672	62.0722	32.1574
				62.1624	34.3727	62.1234	32.6388	62.2876	32.3790		62.1171	33.3861	62.4111	33.6372	62.1616	33.1489	64.1754	34.2951	62.2876	32.3790		63.1054	30.9975	63.2326	30.4337	64.7590	30.1180	64.5249	26.5234	62.2876	32.3790		62.4764	33.0818	62.6655	32.9314	62.9544	32.5443	62.8790	29.6949	62.2876	32.3790
				62.4266	34.6307	62.2630	32.8365	62.5030	32.5678		62.2894	33.5897	62.7872	33.9987	62.3385	33.3740	64.4718	34.4008	62.5030	32.5678		63.2705	31.2184	63.4031	30.6441	64.9759	30.1879	64.7296	26.6208	62.5030	32.5678		62.6163	33.2484	62.8086	33.0955	63.0983	32.7072	62.9817	29.9098	62.5030	32.5678
				62.6907	34.8424	62.4026	33.0195	62.7184	32.7264		62.4616	33.7729	63.1632	34.2775	62.5154	33.5772	64.7682	34.4749	62.7184	32.7264		63.4356	31.4162	63.5737	30.8318	65.1928	30.2381	64.9343	26.7024	62.7184	32.7264		62.7561	33.3965	62.9518	33.2407	63.2422	32.8514	63.0918	30.1265	62.7184	32.7264
				62.9548	35.0124	62.6727	33.3345	62.9338	32.8569		62.8242	34.0971	63.5393	34.4841	62.6923	33.7597	65.6244	34.5391	62.9338	32.8569		63.6008	31.5922	63.7442	30.9982	65.5632	30.2826	65.1389	26.7692	62.9338	32.8569		62.8959	33.5268	63.0950	33.3678	63.3861	32.9778	63.2019	30.3294	62.9338	32.8569
				63.2190	35.1448	62.9147	33.5763	63.1492	32.9616		63.1868	34.3466	63.9153	34.6281	62.9924	34.0256	66.4805	34.4317	63.1492	32.9616		63.7659	31.7474	63.9147	31.1443	65.9336	30.2810	65.3436	26.8220	63.1492	32.9616		63.0358	33.6404	63.2382	33.4778	63.5300	33.0873	63.3120	30.5190	63.1492	32.9616
				63.4831	35.2435	63.1568	33.7832	63.3646	33.0424		63.5494	34.5306	64.2914	34.7177	63.2926	34.2412	67.3366	34.2020	63.3646	33.0424		63.9310	31.8830	64.0852	31.2712	66.3040	30.2400	65.6587	26.8781	63.3646	33.0424		63.2655	33.7929	63.4825	33.6287	63.8979	33.2970	63.4221	30.6958	63.3646	33.0424
				63.7472	35.3121	63.3988	33.9583	63.7342	33.1312		63.9120	34.6575	65.3668	34.7318	63.5927	34.4118	68.1927	33.8846	63.7342	33.1312		64.0962	32.0002	64.2557	31.3801	66.6744	30.1652	65.9739	26.9061	63.7342	33.1312		63.4952	33.9062	63.7267	33.7371	64.1878	33.3985	63.5322	30.8602	63.7342	33.1312
				64.0114	35.3538	63.6409	34.1044	64.1037	33.1650		64.2746	34.7345	66.4423	34.4919	63.8929	34.5419	69.0489	33.5036	64.1037	33.1650		64.3721	32.1578	64.5381	31.5237	67.0447	30.0622	66.2890	26.9089	64.1037	33.1650		63.7249	33.9838	63.9710	33.8069	64.4776	33.4509	63.6423	31.0126	64.1037	33.1650
				64.3247	35.3725	63.8829	34.2242	64.4733	33.1521		64.6372	34.7683	67.5178	34.0922	64.1931	34.6361	70.7422	32.6217	64.4733	33.1521		64.6480	32.2717	64.8205	31.6253	67.4151	29.9357	66.6042	26.8889	64.4733	33.1521		63.9546	34.0292	64.2153	33.8423	64.7675	33.4605	63.7982	31.2088	64.4733	33.1521
				64.6380	35.3621	64.5456	34.4430	64.8429	33.1002		65.7558	34.6537	68.5933	33.5907	64.4932	34.6981	72.4355	31.6511	64.8429	33.1002		64.9240	32.3463	65.1029	31.6893	68.2958	29.5635	66.9193	26.8488	64.8429	33.1002		64.1843	34.0456	64.4595	33.8468	65.0574	33.4328	63.9541	31.3831	64.8429	33.1002
				64.9513	35.3266	65.2083	34.5246	65.2125	33.0159		66.8745	34.3096	69.6688	33.0226	65.4691	34.7147	74.1287	30.6534	65.2125	33.0159		65.1999	32.3858	65.3852	31.7196	69.1765	29.1297	67.2344	26.7906	65.2125	33.0159		64.4140	34.0358	64.7038	33.8238	65.3473	33.3729	64.1101	31.5368	65.2125	33.0159
				65.2646	35.2696	65.8710	34.5022	66.0641	32.7288		67.9931	33.8260	71.4194	32.0030	66.4450	34.5224	75.8220	29.6682	66.0641	32.7288		65.4759	32.3943	65.6676	31.7202	70.0573	28.6704	67.5496	26.7164	66.0641	32.7288		64.8462	33.9560	64.9481	33.7767	65.6372	33.2857	64.2660	31.6709	66.0641	32.7288
				65.5779	35.1942	66.5337	34.4032	66.9157	32.3606		69.1118	33.2560	73.1701	30.9214	67.4209	34.1911	77.5153	28.7214	66.9157	32.3606		65.7518	32.3752	65.9500	31.6943	70.9380	28.2098	68.2179	26.5150	66.9157	32.3606		65.2784	33.8104	65.4161	33.6294	65.9270	33.1753	64.4219	31.7867	66.9157	32.3606
				65.8911	35.1032	67.7612	34.0797	67.7674	31.9553		70.2304	32.6298	74.9208	29.8175	68.3968	33.7667	79.6514	27.5969	67.7674	31.9553		66.2953	32.2696	66.4461	31.5945	71.8187	27.7623	68.8862	26.2666	67.7674	31.9553		65.7107	33.6137	65.8840	33.4222	66.3273	32.9921	64.5778	31.8852	67.7674	31.9553
				66.6437	34.8347	68.9887	33.6568	68.6190	31.5418		72.0522	31.5292	76.6715	28.7226	69.3726	33.2785	81.7874	26.5461	68.6190	31.5418		66.8388	32.0927	66.9421	31.4387	73.1707	27.1148	69.5546	25.9850	68.6190	31.5418		66.1429	33.3786	66.3520	33.1713	66.7276	32.7811	64.8309	32.0110	68.6190	31.5418
				67.3962	34.5174	70.2162	33.1907	69.4706	31.1372		73.8739	30.3780	78.4221	27.6609	71.1084	32.3038	83.9235	25.5427	69.4706	31.1372		67.3823	31.8638	67.4382	31.2406	74.5228	26.5247	70.2229	25.6817	69.4706	31.1372		66.5751	33.1161	66.8200	32.8902	67.1279	32.5503	65.0841	32.0985	69.4706	31.1372
				68.1487	34.1713	71.4437	32.7076	70.6515	30.6046		75.6957	29.2152	80.5373	26.4367	72.8442	31.2572	86.0596	24.5571	70.6515	30.6046		67.9258	31.5987	67.9343	31.0114	75.8749	25.9867	70.8912	25.3661	70.6515	30.6046		67.7561	32.3213	67.2880	32.5900	67.5281	32.3062	65.3372	32.1517	70.6515	30.6046
				68.9012	33.8099	72.6711	32.2182	71.8324	30.1127		77.5175	28.0729	82.6524	25.2698	74.5799	30.1848	88.1956	23.5693	71.8324	30.1127		68.4694	31.3102	68.4303	30.7608	77.2269	25.4871	71.5596	25.0459	71.8324	30.1127		68.9370	31.5164	68.1439	32.0253	67.9284	32.0543	65.5903	32.1744	71.8324	30.1127
				69.6537	33.4415	74.8740	31.3352	73.0133	29.6577		79.3392	26.9726	84.7675	24.1350	76.3157	29.1201	91.1271	22.1954	73.0133	29.6577		69.7241	30.6012	69.7632	30.0313	78.5790	25.0135	72.8956	24.4127	73.0133	29.6577		70.1180	30.7706	68.9998	31.4622	68.3287	31.7990	65.8435	32.1702	73.0133	29.6577
				71.4178	32.5703	77.0768	30.4602	74.1943	29.2315		81.4427	25.7601	86.8826	23.0048	78.0515	28.0883	94.0587	20.7993	74.1943	29.2315		70.9788	29.8987	71.0961	29.3005	80.3730	24.4104	74.2316	23.8157	74.1943	29.2315		71.2990	30.0989	69.8556	30.9227	69.2674	31.2037	66.0966	32.1422	74.1943	29.2315
				73.1819	31.7141	79.2796	29.5993	75.3752	28.8273		83.5462	24.5922	88.9977	21.8615	80.1861	26.8813	96.9902	19.3850	75.3752	28.8273		72.2335	29.2410	72.4290	28.6188	82.1671	23.8229	75.5677	23.2696	75.3752	28.8273		72.4799	29.4873	70.7115	30.4171	70.2062	30.6369	66.5340	32.0468	75.3752	28.8273
				74.9460	30.8742	81.4824	28.7561	76.8759	28.3380		85.6497	23.4416	91.8946	20.2657	82.3207	25.7380	99.9217	17.9609	76.8759	28.3380		73.4882	28.6331	73.7619	27.9948	83.9611	23.2406	76.9037	22.7752	76.8759	28.3380		73.8204	28.8386	71.7149	29.8677	71.1450	30.1108	66.9713	31.9035	76.8759	28.3380
				76.7102	30.0430	83.6853	27.9316	78.3766	27.8693		87.7532	22.2865	94.7914	18.6307	84.4553	24.6337	102.8532	16.5376	78.3766	27.8693		74.7429	28.0661	75.0948	27.4183	85.7552	22.6555	78.2397	22.3258	78.3766	27.8693		75.1610	28.2179	72.7184	29.3587	72.0838	29.6235	67.4087	31.7241	78.3766	27.8693
				78.4743	29.2181	86.2992	26.9702	79.8774	27.4156		89.8566	21.1145	97.6883	16.9642	86.5899	23.5395	107.1107	14.4904	79.8774	27.4156		76.3471	27.3840	76.8244	26.7204	87.5493	22.0608	80.3253	21.6926	79.8774	27.4156		76.5015	27.6106	73.7219	28.8790	73.0225	29.1674	67.8461	31.5186	79.8774	27.4156
				81.3124	27.9149	88.9132	26.0118	81.3781	26.9728		91.9601	19.9202	100.5852	15.2798	88.7245	22.4360	111.3681	12.4828	81.3781	26.9728		77.9513	26.7327	78.5540	26.0588	90.2349	21.1470	82.4109	21.1147	81.3781	26.9728		77.8420	27.0080	74.7254	28.4176	74.3886	28.5412	68.2834	31.2955	81.3781	26.9728
				84.1506	26.6421	91.5272	25.0400	82.8789	26.5351		94.6302	18.3727	103.4820	13.5908	91.6542	20.8959	115.6255	10.5209	82.8789	26.5351		79.5555	26.0993	80.2836	25.4161	92.9206	20.1946	84.4965	20.5673	82.8789	26.5351		79.1825	26.4079	75.7289	27.9669	75.7547	27.9405	68.7208	31.0615	82.8789	26.5351
				86.9887	25.3788	94.1411	24.0430	85.5090	25.7718		97.3003	16.7971	107.7166	11.1305	94.5839	19.3209	119.8830	8.5990	85.5090	25.7718		81.1597	25.4778	82.0131	24.7849	95.6063	19.1985	86.5821	20.0334	85.5090	25.7718		80.6466	25.7559	77.0412	27.3862	77.1208	27.3530	69.5268	30.6178	85.5090	25.7718
				89.8269	24.0882	96.7551	23.0128	88.1392	24.9993		99.9704	15.2027	111.9511	8.6919	97.5136	17.7184	124.1404	6.7038	88.1392	24.9993		82.7638	24.8644	83.7427	24.1579	98.2920	18.1606	88.6677	19.4997	88.1392	24.9993		82.1107	25.1029	78.3535	26.8100	78.4869	26.7745	70.3328	30.1785	88.1392	24.9993
				92.6650	22.7416	99.3691	21.9446	90.7694	24.2088		102.6405	13.5991	116.1856	6.2693	100.4433	16.1009	128.6978	4.6842	90.7694	24.2088		84.5909	24.1638	85.7139	23.4377	100.9776	17.0867	90.7740	18.9473	90.7694	24.2088		83.5748	24.4455	79.6658	26.2356	79.8530	26.2021	71.1388	29.7569	90.7694	24.2088
				95.7540	21.1979	102.5995	20.5727	93.3996	23.3989		105.3105	11.9947	120.4201	3.8404	103.3730	14.4813	133.2553	2.6505	93.3996	23.3989		86.4179	23.4574	87.6851	22.7046	103.7172	15.9612	92.8803	18.3762	93.3996	23.3989		85.0389	23.7866	80.9781	25.6625	81.3173	25.5881	71.9449	29.3581	93.3996	23.3989
				98.2352	19.8995	105.8299	19.1515	96.0298	22.5727		107.9806	10.3947	124.6547	1.3703	107.3379	12.3021	137.8127	0.5771	96.0298	22.5727		88.2449	22.7420	89.6563	21.9576	106.4568	14.8123	94.9866	17.7797	96.0298	22.5727		86.5030	23.1246	82.2904	25.0879	82.7816	24.9689	72.7509	28.9815	96.0298	22.5727
				100.7164	18.5535	109.0604	17.6932	98.6600	21.7351		110.6507	8.8006	129.3310	-1.4577	111.3029	10.1493	142.3701	-1.5612	98.6600	21.7351		90.0720	22.0146	91.6276	21.1944	109.1964	13.6455	97.0929	17.1518	98.6600	21.7351		88.3475	22.2803	84.7523	23.9981	84.2459	24.3472	74.2777	28.3176	98.6600	21.7351
				103.1976	17.1645	112.2908	16.2062	101.2902	20.8912		113.3208	7.2103	134.0074	-4.4475	115.2679	8.0236	146.9275	-3.7862	101.2902	20.8912		91.8990	21.2734	93.5988	20.4126	111.9360	12.4648	99.1992	16.4905	101.2902	20.8912		90.1919	21.4234	86.7097	23.1235	85.7102	23.7222	75.8046	27.7014	101.2902	20.8912
				105.6788	15.7365	115.5212	14.6965	103.9204	20.0457		115.9909	5.6190	137.8569	-7.0656	119.2329	5.9140	152.9116	-6.8578	103.9204	20.0457		94.3382	20.2614	95.9708	19.4469	114.6755	11.2729	102.2370	15.4800	103.9204	20.0457		92.0364	20.5558	88.6671	22.2406	87.1745	23.0908	77.3314	27.1126	103.9204	20.0457
				108.1600	14.2747	118.7516	13.1738	106.5506	19.2021		120.4300	2.9485	141.7063	-9.8317	123.1979	3.8010	157.3416	-9.2391	106.5506	19.2021		96.7774	19.2254	98.3428	18.4566	117.4151	10.0709	105.2749	14.4085	106.5506	19.2021		93.8809	19.6802	90.6246	21.3461	89.0967	22.2493	78.8582	26.5368	106.5506	19.2021
				111.1125	12.4990	121.3779	11.9326	109.1808	18.3630		124.8691	0.2076	145.5558	-12.7151	127.8212	1.2987	161.7715	-11.6794	109.1808	18.3630		99.2166	18.1690	100.7148	17.4459	120.9523	8.5037	108.3127	13.2861	109.1808	18.3630		95.7253	18.7989	92.5820	20.4391	91.0189	21.3928	80.3851	25.9673	109.1808	18.3630
				114.0649	10.6901	124.0041	10.6906	111.8109	17.5302		129.3083	-2.6602	149.4052	-15.6468	132.4446	-1.2881	166.2015	-14.1269	111.8109	17.5302		101.6558	17.0968	103.0868	16.4193	124.4894	6.9163	111.3505	12.1232	111.8109	17.5302		97.8443	17.7826	94.5394	19.5217	92.9410	20.5229	81.9119	25.3995	111.8109	17.5302
				117.0174	8.8513	126.6304	9.4477	114.4744	16.6940		133.7474	-5.7109	152.0087	-17.6088	137.0679	-4.0049	169.6354	-15.9885	114.4744	16.6940		104.0950	16.0130	105.4588	15.3807	128.0266	5.3028	114.3883	10.9283	114.4744	16.6940		99.9633	16.7651	96.6841	18.5086	94.8632	19.6428	83.6731	24.7397	114.4744	16.6940
				119.9699	6.9810	129.2566	8.2030	117.1378	15.8653		137.1944	-8.2328	154.6122	-19.5116	141.6913	-6.8870	173.0693	-17.7830	117.1378	15.8653		106.6541	14.8668	108.0975	14.2146	131.5638	3.6552	117.4426	9.7013	117.1378	15.8653		102.0822	15.7493	98.8288	17.4917	96.7854	18.7557	85.4342	24.0695	117.1378	15.8653
				122.9224	5.0727	131.8829	6.9548	119.8012	15.0438		140.6413	-10.8840	156.2905	-20.6973	145.3498	-9.2921	175.6071	-19.0549	119.8012	15.0438		109.2133	13.7138	110.7362	13.0401	135.1009	1.9638	120.4969	8.4531	119.8012	15.0438		104.2012	14.7372	100.9735	16.4747	98.8739	17.7874	87.1953	23.3850	119.8012	15.0438
				126.3173	2.8156	135.3160	5.3139	122.4647	14.2288		144.0883	-13.6285	157.6520	-21.6310	149.0083	-11.7857	177.6075	-20.0198	122.4647	14.2288		111.7725	12.5554	113.3749	11.8585	138.6381	0.2173	123.5511	7.1863	122.4647	14.2288		106.3202	13.7298	103.1182	15.4600	100.9624	16.8178	88.9565	22.6835	122.4647	14.2288
				129.7122	0.4672	138.7492	3.6559	125.1281	13.4197		147.5352	-16.4010	159.0135	-22.5375	152.6669	-14.3225	179.6078	-20.9494	125.1281	13.4197		114.3317	11.3917	116.0136	10.6701	142.9656	-2.0114	126.6054	5.9018	125.1281	13.4197		108.5762	12.6628	105.2628	14.4493	103.0510	15.8498	90.7176	21.9649	125.1281	13.4197
				133.1070	-2.0054	142.1823	1.9713	128.2688	12.4715		149.8054	-18.2015	160.3751	-23.4159	155.6876	-16.4053	181.6082	-21.8430	128.2688	12.4715		116.8909	10.2220	118.6524	9.4738	147.2931	-4.3597	129.6597	4.5991	128.2688	12.4715		110.8322	11.6010	107.4075	13.4436	105.1395	14.8854	92.9197	21.0487	128.2688	12.4715
				136.5019	-4.6390	145.6155	0.2495	131.4095	11.5281		151.7953	-19.7382	161.7366	-24.2659	158.2016	-18.0973	183.6085	-22.7006	131.4095	11.5281		119.7979	8.8835	121.6491	8.1032	151.6207	-6.8407	133.4356	2.9613	131.4095	11.5281		113.0882	10.5430	110.1859	12.1482	107.2280	13.9256	95.1218	20.1207	131.4095	11.5281
				139.8968	-7.4662	149.0486	-1.5206	134.5502	10.5877		153.3766	-20.9232	163.9847	-25.6076	160.7155	-19.7312	186.7391	-23.9721	134.5502	10.5877		122.7049	7.5309	124.6458	6.7157	155.9482	-9.4510	137.2115	1.2892	134.5502	10.5877		115.3442	9.4871	112.9643	10.8600	109.4854	12.8940	97.3238	19.1748	134.5502	10.5877
				142.6422	-9.9057	152.4818	-3.3492	137.6909	9.6481		154.9579	-22.0711	166.2328	-26.8743	162.3844	-20.7780	189.8696	-25.1616	137.6909	9.6481		125.6119	6.1591	127.6425	5.3057	160.2757	-12.1608	140.9875	-0.4223	137.6909	9.6481		117.6002	8.4307	115.7427	9.5760	111.7428	11.8680	99.1438	18.3816	137.6909	9.6481
				145.3876	-12.4698	156.3969	-5.5145	140.8316	8.7075		156.1794	-22.9308	168.4810	-28.0705	164.0532	-21.7904	193.0001	-26.2757	140.8316	8.7075		128.5189	4.7617	130.6392	3.8664	164.6032	-14.9104	144.7634	-2.1781	140.8316	8.7075		120.0731	7.2689	118.5211	8.2921	114.0002	10.8467	100.9638	17.5844	140.8316	8.7075
				148.1331	-15.1219	160.3120	-7.7665	144.5558	7.5882		157.4009	-23.7657	170.7291	-29.2021	165.7220	-22.7669	196.1307	-27.3221	144.5558	7.5882		131.4259	3.3313	133.6359	2.3901	167.6558	-16.8335	148.5393	-3.9815	144.5558	7.5882		122.5460	6.0990	121.2995	7.0031	116.2576	9.8284	102.7838	16.7874	144.5558	7.5882
				150.8785	-17.8033	164.2272	-10.0924	148.2800	6.4615		158.6224	-24.5756	172.9772	-30.2756	167.0970	-23.5440	199.2612	-28.3086	148.2800	6.4615		134.7855	1.6259	137.1374	0.6060	170.7084	-18.7088	153.5387	-6.4393	148.2800	6.4615		125.0190	4.9163	124.0779	5.7033	118.5150	8.8112	104.6038	15.9926	148.2800	6.4615
				151.7703	-18.6690	168.1423	-12.4611	152.0042	5.3243		159.8439	-25.3605	175.2253	-31.2974	168.4719	-24.2963	202.3917	-29.2428	152.0042	5.3243		138.1450	-0.1496	140.6389	-1.2563	172.8837	-20.0061	158.5380	-8.9615	152.0042	5.3243		127.4919	3.7158	127.0857	4.2766	120.9948	7.6922	106.4237	15.2006	152.0042	5.3243
				152.6620	-19.5270	172.0574	-14.8236	155.7284	4.1732		161.6664	-26.4859	177.4734	-32.2736	169.8469	-25.0242	205.6731	-30.1732	155.7284	4.1732		141.5046	-2.0112	144.1405	-3.2126	174.6012	-21.0026	163.5374	-11.5124	155.7284	4.1732		129.9649	2.4919	130.0935	2.8207	123.4747	6.5680	108.7456	14.1952	155.7284	4.1732
				153.5538	-20.3755	175.1174	-16.6274	159.4526	3.0052		163.4890	-27.5585	179.8565	-33.2649	171.2218	-25.7283	208.9544	-31.0612	159.4526	3.0052		144.8641	-3.9752	147.6420	-5.2771	176.3186	-21.9723	168.5367	-14.0382	159.4526	3.0052		132.7005	1.1035	133.1013	1.3258	125.9545	5.4348	111.0676	13.1962	159.4526	3.0052
				154.4456	-21.2128	178.1773	-18.3649	164.0606	1.5319		165.3116	-28.5812	182.2396	-34.2179	173.2676	-26.7335	212.2358	-31.9132	164.0606	1.5319		148.2237	-6.0554	151.1435	-7.4585	178.0361	-22.9141	172.0519	-15.7658	164.0606	1.5319		135.4361	-0.3292	136.1091	-0.2186	128.4344	4.2883	113.3895	12.2039	164.0606	1.5319
				155.3373	-22.0373	181.2373	-20.0170	168.6687	0.0218		167.1342	-29.5577	184.6226	-35.1385	175.3134	-27.6909	215.5171	-32.7352	168.6687	0.0218		152.2103	-8.6824	154.8713	-9.9056	179.7535	-23.8275	175.5670	-17.4300	168.6687	0.0218		138.1717	-1.8151	139.1169	-1.8233	130.9142	3.1238	115.7114	11.2175	168.6687	0.0218
				156.4714	-23.0648	184.2973	-21.5718	173.2767	-1.5304		168.9568	-30.4919	187.0057	-36.0320	177.3592	-28.6041	218.7985	-33.5325	173.2767	-1.5304		156.1969	-11.4707	158.5990	-12.4597	182.4613	-25.2103	179.0822	-19.0170	173.2767	-1.5304		140.9073	-3.3627	142.1247	-3.4987	133.6706	1.8026	118.0333	10.2358	173.2767	-1.5304
				157.6054	-24.0670	187.3572	-23.0246	177.8847	-3.1291		170.9376	-31.4637	189.3888	-36.9032	179.4050	-29.4769	222.8305	-34.4851	177.8847	-3.1291		160.1835	-14.3774	162.3268	-15.0762	185.1690	-26.5249	182.5973	-20.5188	177.8847	-3.1291		143.6429	-4.9794	145.4331	-5.4337	136.4270	0.4462	120.4876	9.2016	177.8847	-3.1291
				158.7394	-25.0425	190.4172	-24.3764	182.4928	-4.7766		172.9184	-32.3951	192.2977	-37.9427	181.4509	-30.3132	226.8626	-35.4152	182.4928	-4.7766		164.1701	-17.3269	165.2172	-17.1094	187.8768	-27.7757	186.1125	-21.9330	182.4928	-4.7766		146.7423	-6.9006	148.7416	-7.4714	139.1834	-0.9524	122.9420	8.1686	182.4928	-4.7766
				159.6525	-25.8080	193.4772	-25.6320	188.2847	-6.9146		174.8991	-33.2906	195.2067	-38.9624	183.9088	-31.2748	230.8947	-36.3298	188.2847	-6.9146		165.3218	-18.1740	168.1077	-19.1069	190.5845	-28.9688	191.4292	-23.9107	188.2847	-6.9146		149.8417	-8.9171	152.0500	-9.6085	141.9398	-2.4005	125.3963	7.1343	188.2847	-6.9146
				160.5656	-26.5554	196.7413	-26.8738	194.0767	-9.1158		176.8799	-34.1548	198.1157	-39.9679	186.3668	-32.1949	234.9267	-37.2346	194.0767	-9.1158		166.4734	-19.0133	170.1170	-20.4625	193.2922	-30.1109	193.1926	-24.5253	194.0767	-9.1158		152.9411	-11.0188	155.3584	-11.8281	144.6962	-3.9044	127.8507	6.0960	194.0767	-9.1158
				161.4787	-27.2848	200.0054	-28.0254	199.8687	-11.3539		178.8607	-34.9917	201.0247	-40.9640	188.8248	-33.0793	238.9588	-38.1351	199.8687	-11.3539		167.6251	-19.8432	171.6611	-21.4801	196.0000	-31.2092	194.9561	-25.1211	199.8687	-11.3539		156.0404	-13.1824	158.6668	-14.0963	147.9104	-5.7349	130.3050	5.0507	199.8687	-11.3539
				162.3917	-27.9964	203.2694	-29.0977	205.6607	-13.5898		181.2755	-35.9806	203.9337	-41.9540	191.2828	-33.9329	243.7525	-39.2060	205.6607	-13.5898		168.7768	-20.6623	173.2051	-22.4738	198.7077	-32.2706	196.7196	-25.6990	205.6607	-13.5898		159.1398	-15.3711	161.9752	-16.3671	151.1246	-7.6505	133.0461	3.8710	205.6607	-13.5898
				163.7289	-29.0075	206.5335	-30.1014	211.4527	-15.7779		183.6902	-36.9408	207.5114	-43.1662	193.7407	-34.7605	248.5463	-40.2834	211.4527	-15.7779		169.9284	-21.4693	174.7491	-23.4423	201.6467	-33.3897	198.4830	-26.2598	211.4527	-15.7779		162.0078	-17.3809	164.6275	-18.1536	154.3388	-9.6462	135.7872	2.6742	211.4527	-15.7779
				165.0660	-29.9831	209.7976	-31.0466	217.2446	-17.8760		186.1049	-37.8779	211.0892	-44.3741	196.6922	-35.7258	253.3400	-41.3717	217.2446	-17.8760		171.9363	-22.8439	176.2931	-24.3849	204.5856	-34.4833	200.2465	-26.8045	217.2446	-17.8760		164.8757	-19.3364	167.2797	-19.8832	157.5531	-11.7060	138.5283	1.4556	217.2446	-17.8760
				166.4031	-30.9258	213.0617	-31.9427	223.0422	-19.8562		188.5196	-38.7968	214.6670	-45.5767	199.6437	-36.6664	258.1338	-42.4739	223.0422	-19.8562		173.9442	-24.1737	178.7983	-25.8583	207.5246	-35.5606	203.2323	-27.6927	223.0422	-19.8562		166.7440	-20.5699	169.9320	-21.5385	160.7673	-13.8015	141.2694	0.2105	223.0422	-19.8562
				167.7403	-31.8380	216.3258	-32.7979	227.8320	-21.3922		190.9344	-39.7018	218.2447	-46.7704	202.5952	-37.5881	262.9276	-43.5904	227.8320	-21.3922		175.9520	-25.4561	181.3036	-27.2639	210.4635	-36.6305	206.2181	-28.5420	227.8320	-21.3922		168.2122	-21.5114	172.5842	-23.1098	164.7824	-16.4116	144.0105	-1.0657	227.8320	-21.3922
				169.0774	-32.7225	220.0888	-33.7433	232.6218	-22.8388		194.0079	-40.8387	221.8225	-47.9502	205.5466	-38.4961	269.1670	-45.0618	232.6218	-22.8388		177.9599	-26.6912	183.8088	-28.6058	213.4025	-37.7021	209.2039	-29.3572	232.6218	-22.8388		169.6804	-22.4262	175.2365	-24.5937	166.0826	-17.2432	147.1813	-2.5862	232.6218	-22.8388
				170.6666	-33.7416	223.8518	-34.6553	237.4116	-24.2008		197.0814	-41.9639	226.1773	-49.3581	208.4981	-39.3949	275.4064	-46.5452	237.4116	-24.2008		179.9677	-27.8804	186.3140	-29.8899	216.3414	-38.7847	212.1897	-30.1425	237.4116	-24.2008		171.1486	-23.3135	177.8888	-25.9918	167.3829	-18.0631	150.3521	-4.1591	237.4116	-24.2008
				172.2559	-34.7303	227.6148	-35.5435	242.2014	-25.4858		200.1550	-43.0808	230.5321	-50.7247	212.2820	-40.5391	281.6458	-48.0256	242.2014	-25.4858		182.4420	-29.2870	188.8192	-31.1237	219.7524	-40.0661	215.1755	-30.9024	242.2014	-25.4858		172.6168	-24.1728	180.5410	-27.3092	168.6831	-18.8692	153.5229	-5.7871	242.2014	-25.4858
				173.8451	-35.6932	231.3779	-36.4164	246.9911	-26.7035		203.2285	-44.1910	234.8869	-52.0400	216.0659	-41.6800	287.8852	-49.4851	246.9911	-26.7035		184.9163	-30.6351	191.3245	-32.3149	223.1634	-41.3867	219.2384	-31.9025	246.9911	-26.7035		174.9869	-25.5014	183.2758	-28.5915	169.9834	-19.6599	156.6937	-7.4691	246.9911	-26.7035
				175.4343	-36.6350	235.1409	-37.2820	251.8525	-27.8823		206.3020	-45.2942	239.2416	-53.2967	219.8498	-42.8212	294.1246	-50.9054	251.8525	-27.8823		187.3907	-31.9330	193.8297	-33.4716	226.5744	-42.7571	223.3013	-32.8726	251.8525	-27.8823		177.3570	-26.7603	186.0107	-29.8066	171.2836	-20.4336	159.8645	-9.1986	251.8525	-27.8823
				177.0236	-37.5600	238.9039	-38.1474	256.7139	-29.0158		210.2139	-46.6848	243.5964	-54.4903	223.6337	-43.9642	300.3926	-52.2771	256.7139	-29.0158		189.8650	-33.1894	196.4486	-34.6531	229.9855	-44.1845	227.3642	-33.8218	256.7139	-29.0158		179.7271	-27.9544	188.7455	-30.9650	173.4283	-21.6701	163.7676	-11.3720	256.7139	-29.0158
				178.9366	-38.6572	243.5194	-39.2185	261.5735	-30.1146		214.1258	-48.0537	249.0332	-55.8901	227.4175	-45.1082	306.6607	-53.5827	261.5735	-30.1146		192.3393	-34.4136	199.0676	-35.8156	233.3965	-45.6710	231.4271	-34.7590	261.5735	-30.1146		182.0972	-29.0906	191.4803	-32.0774	175.5730	-22.8540	167.6707	-13.5607	261.5735	-30.1146
				180.8497	-39.7425	248.1348	-40.3102	266.4332	-31.1902		218.0378	-49.3923	254.4700	-57.1905	232.0309	-46.4997	312.9288	-54.8162	266.4332	-31.1902		194.8136	-35.6152	201.6865	-36.9687	236.8075	-47.2113	235.4900	-35.6927	266.4332	-31.1902		184.4673	-30.1761	194.2151	-33.1543	177.7177	-23.9841	171.5738	-15.7190	266.4332	-31.1902
				182.7627	-40.8217	252.7503	-41.4321	271.2929	-32.2535		221.9497	-50.6914	259.9068	-58.3963	236.6442	-47.8794	319.1968	-55.9759	271.2929	-32.2535		197.4948	-36.9031	204.3055	-38.1221	241.4263	-49.3596	240.3622	-36.8200	271.2929	-32.2535		186.8374	-31.2186	196.9499	-34.2064	179.8623	-25.0611	174.4791	-17.2773	271.2929	-32.2535
				184.6758	-41.8994	257.3658	-42.5914	276.1525	-33.3161		225.8616	-51.9430	265.3435	-59.5140	241.2575	-49.2362	325.4649	-57.0630	276.1525	-33.3161		200.1759	-38.1882	206.9245	-39.2850	245.2419	-51.1576	245.2343	-37.9695	276.1525	-33.3161		189.2341	-32.2369	199.9965	-35.3619	182.0070	-26.0875	177.3844	-18.7752	276.1525	-33.3161
				186.5888	-42.9789	261.9813	-43.7925	281.0122	-34.3895		230.4264	-53.3356	270.7803	-60.5513	245.8708	-50.5585	331.7330	-58.0806	281.0122	-34.3895		202.8571	-39.4828	209.5434	-40.4664	248.3817	-52.6279	250.1064	-39.1570	281.0122	-34.3895		191.6309	-33.2269	203.0432	-36.5137	184.5947	-27.2631	180.2896	-20.2012	281.0122	-34.3895
				188.9204	-44.2995	266.5967	-45.0356	287.2484	-35.8022		234.9911	-54.6501	276.2171	-61.5154	250.4841	-51.8360	339.9869	-59.3215	287.2484	-35.8022		205.5383	-40.7980	213.5645	-42.3341	251.5215	-54.0714	254.9786	-40.3980	287.2484	-35.8022		194.0276	-34.1964	206.0898	-37.6763	187.1824	-28.3766	183.1949	-21.5490	287.2484	-35.8022
				191.2520	-45.6257	272.4654	-46.6685	293.4846	-37.2805		239.5559	-55.8850	281.6539	-62.4134	256.5407	-53.4324	348.2407	-60.4600	293.4846	-37.2805		208.2195	-42.1435	216.6414	-43.8186	254.6613	-55.4740	259.8507	-41.7075	293.4846	-37.2805		196.4244	-35.1532	209.1364	-38.8643	189.7700	-29.4354	186.1002	-22.8170	293.4846	-37.2805
				193.5836	-46.9543	278.3341	-48.3411	299.7207	-38.8555		244.1206	-57.0417	287.0907	-63.2515	261.5822	-54.6843	356.4946	-61.5070	299.7207	-38.8555		210.9006	-43.5266	219.7182	-45.3555	257.8011	-56.8250	264.9782	-43.1739	299.7207	-38.8555		198.8212	-36.1051	212.1830	-40.0925	192.3577	-30.4473	190.3354	-24.5277	299.7207	-38.8555
				195.9151	-48.2790	284.2027	-50.0230	305.9569	-40.5618		248.6854	-58.1235	292.5274	-64.0355	266.6237	-55.8642	364.7485	-62.4724	305.9569	-40.5618		213.9963	-45.1745	222.7950	-46.9414	260.9409	-58.1168	270.1057	-44.7399	305.9569	-40.5618		201.7010	-37.2531	215.2297	-41.3753	194.9454	-31.4199	193.3878	-25.6651	305.9569	-40.5618
				198.2467	-49.5910	290.0714	-51.6794	312.1931	-42.4351		253.2502	-59.1350	297.9830	-64.7729	271.6652	-56.9728	373.0024	-63.3652	312.1931	-42.4351		217.0919	-46.8741	225.8718	-48.5650	264.0807	-59.3451	275.2333	-46.4055	312.1931	-42.4351		204.5809	-38.4189	218.8129	-42.9713	197.5330	-32.3608	196.4403	-26.7314	312.1931	-42.4351
				201.2320	-51.2372	294.7105	-52.9486	318.4292	-44.5045		259.1146	-60.3395	303.4385	-65.4654	276.7066	-58.0130	381.2563	-64.1928	318.4292	-44.5045		220.1876	-48.6130	228.9487	-50.2084	267.2205	-60.5080	280.3608	-48.1571	318.4292	-44.5045		207.4608	-39.6163	222.3962	-44.6756	200.3653	-33.3629	199.4927	-27.7346	318.4292	-44.5045
				204.2173	-52.8277	299.3495	-54.1683	323.4264	-46.3139		264.9791	-61.4471	308.8941	-66.1168	281.7481	-58.9884	389.5866	-64.9688	323.4264	-46.3139		223.2832	-50.3703	232.0255	-51.8499	270.3615	-61.6058	285.4883	-49.9669	323.4264	-46.3139		210.3406	-40.8588	225.9795	-46.4910	203.1975	-34.3452	202.5451	-28.6827	323.4264	-46.3139
				207.2026	-54.3464	303.9886	-55.3299	328.4235	-48.2485		270.8436	-62.4684	314.3496	-66.7306	286.7896	-59.9034	397.9170	-65.6909	328.4235	-48.2485		226.3789	-52.1203	235.2356	-53.5363	273.5025	-62.6391	290.5566	-51.7760	328.4235	-48.2485		213.2205	-42.1592	229.5628	-48.4036	206.0297	-35.3171	205.5975	-29.5835	328.4235	-48.2485
				210.1878	-55.7820	308.6277	-56.4286	333.4207	-50.2830		276.7081	-63.4128	319.8052	-67.3097	292.8635	-60.9319	406.2473	-66.3639	333.4207	-50.2830		229.4745	-53.8373	238.4456	-55.1739	276.6435	-63.6101	294.4431	-53.1518	333.4207	-50.2830		216.5752	-43.7600	233.1461	-50.3803	208.8619	-36.2877	209.3888	-30.6479	333.4207	-50.2830
				213.1731	-57.1284	313.2668	-57.4623	338.4178	-52.3792		282.5726	-64.2886	326.7584	-68.0017	298.9374	-61.8869	414.5776	-66.9921	338.4178	-52.3792		232.5702	-55.4996	241.6557	-56.7459	279.7845	-64.5215	298.3295	-54.4996	338.4178	-52.3792		219.9298	-45.4612	236.0748	-52.0107	211.6941	-37.2666	213.1800	-31.6647	338.4178	-52.3792
				216.2591	-58.4246	318.3409	-58.5193	341.8713	-53.8409		288.4370	-65.1029	333.7116	-68.6462	305.0113	-62.7757	422.9079	-67.5791	341.8713	-53.8409		235.6658	-57.0910	244.8658	-58.2409	282.9255	-65.3762	302.2160	-55.8062	341.8713	-53.8409		223.2845	-47.2590	239.0036	-53.6250	214.5263	-38.2632	216.9713	-32.6461	341.8713	-53.8409
				219.3452	-59.6253	323.4150	-59.5019	345.3248	-55.2962		294.3015	-65.8621	340.6648	-69.2475	311.0852	-63.6046	431.2382	-68.1280	345.3248	-55.2962		238.7615	-58.6011	248.0758	-59.6527	286.0665	-66.1772	306.1024	-57.0624	345.3248	-55.2962		226.6392	-49.1339	241.9323	-55.1991	217.8743	-39.4775	220.7625	-33.6038	345.3248	-55.2962
				222.4312	-60.7344	328.4890	-60.4144	348.7783	-56.7327		300.4112	-66.6001	347.6180	-69.8090	317.1591	-64.3794	441.1698	-68.7365	348.7783	-56.7327		241.4179	-59.8278	251.2859	-60.9788	289.6172	-67.0221	309.9889	-58.2618	348.7783	-56.7327		229.9939	-51.0518	244.8610	-56.7139	221.2224	-40.7464	224.5538	-34.5489	348.7783	-56.7327
				225.5172	-61.7573	333.5631	-61.2616	352.2318	-58.1402		306.5209	-67.2891	354.5713	-70.3337	323.2330	-65.1052	451.1013	-69.2990	352.2318	-58.1402		244.0743	-60.9891	254.5859	-62.2531	293.1678	-67.8070	313.8753	-59.4011	352.2318	-58.1402		232.7868	-52.6508	247.7898	-58.1565	224.5704	-42.0852	228.3450	-35.4924	352.2318	-58.1402
				228.6033	-62.7001	338.6372	-62.0490	354.9154	-59.2083		312.6305	-67.9337	363.6020	-70.9649	330.3387	-65.8977	461.0329	-69.8192	354.9154	-59.2083		246.7307	-62.0852	257.8859	-63.4396	296.7185	-68.5361	317.7618	-60.4790	354.9154	-59.2083		235.5798	-54.2249	250.7185	-59.5196	227.9184	-43.5071	233.2516	-36.7293	354.9154	-59.2083
				231.6893	-63.5693	343.9131	-62.8096	357.5990	-60.2505		318.7402	-68.5377	372.6327	-71.5441	337.4445	-66.6351	470.9645	-70.3004	357.5990	-60.2505		249.3871	-63.1174	261.1859	-64.5421	300.2691	-69.2137	321.6482	-61.4960	357.5990	-60.2505		238.3727	-55.7527	253.7242	-60.8323	231.2664	-45.0201	238.1582	-38.0068	357.5990	-60.2505
				234.7753	-64.3712	349.1889	-63.5165	360.2825	-61.2642		324.8499	-69.1042	381.6635	-72.0760	344.5502	-67.3223	480.8960	-70.7454	360.2825	-61.2642		252.0435	-64.0880	264.4859	-65.5651	303.8198	-69.8436	326.2948	-62.6339	360.2825	-61.2642		241.1657	-57.2186	256.7298	-62.0579	234.6144	-46.6236	243.0647	-39.3513	360.2825	-61.2642
				237.8613	-65.1118	354.4647	-64.1749	362.9661	-62.2472		330.9595	-69.6363	390.6942	-72.5646	351.6559	-67.9637	494.0532	-71.2840	362.9661	-62.2472		254.6999	-64.9995	267.7859	-66.5134	307.3704	-70.4295	330.9413	-63.6907	362.9661	-62.2472		243.9587	-58.6122	259.7355	-63.1986	239.1035	-48.8924	247.8729	-40.7611	362.9661	-62.2472
				240.9474	-65.7968	359.7406	-64.7894	365.6497	-63.1979		338.7006	-70.2650	399.7250	-73.0137	358.7617	-68.5633	507.2103	-71.7696	365.6497	-63.1979		257.4783	-65.8927	271.0859	-67.3922	311.2433	-71.0223	335.5879	-64.6711	365.6497	-63.1979		246.2847	-59.7132	262.0944	-64.0369	243.1471	-51.0064	252.6811	-42.2889	365.6497	-63.1979
				244.1018	-66.4451	365.0164	-65.3643	368.4502	-64.1539		346.4417	-70.8469	410.3458	-73.4957	365.8674	-69.1242			368.4502	-64.1539		260.2567	-66.7277	274.3859	-68.2062	315.1161	-71.5710	340.2344	-65.5801	368.4502	-64.1539		248.6106	-60.7589	264.4533	-64.8274	246.1261	-52.5704	257.4893	-43.9574	368.4502	-64.1539
				247.2563	-67.0460	371.5508	-66.0269	371.2508	-65.0719		354.1828	-71.3861	420.9666	-73.9323	374.1470	-69.7328			371.2508	-65.0719		263.0351	-67.5082	277.6859	-68.9604	318.9890	-72.0792	344.8810	-66.4227	371.2508	-65.0719		250.9366	-61.7494	266.8122	-65.5728	249.1052	-54.1115	262.2975	-45.7784	371.2508	-65.0719
				250.4108	-67.6042	378.0851	-66.6408	374.0514	-65.9509		361.9239	-71.8860	431.5874	-74.3280	382.4265	-70.2970			374.0514	-65.9509		265.8135	-68.2375	281.1399	-69.6905	322.8618	-72.5504	349.5275	-67.2038	374.0514	-65.9509		253.2626	-62.6856	269.1711	-66.2754	252.0843	-55.6089	267.1057	-47.7434	374.0514	-65.9509
				253.5652	-68.1238	384.6195	-67.2114	376.8520	-66.7904		369.6650	-72.3499	442.2082	-74.6864	390.7060	-70.8203			376.8520	-66.7904		268.5919	-68.9189	284.5940	-70.3650	326.7346	-72.9878	354.5851	-67.9899	376.8520	-66.7904		255.5886	-63.5693	271.5300	-66.9377	255.0634	-57.0471	271.9139	-49.8167	376.8520	-66.7904
				256.7197	-68.6088	391.1538	-67.7434	379.6526	-67.5901		377.4061	-72.7804	452.8290	-75.0110	398.9856	-71.3059			379.6526	-67.5901		271.3702	-69.5557	288.0480	-70.9883	330.6075	-73.3942	359.6426	-68.7145	379.6526	-67.5901		258.0439	-64.4474	273.8889	-67.5624	258.0425	-58.4156	275.9424	-51.5940	379.6526	-67.5901
				260.9109	-69.2052	397.6882	-68.2408	382.9742	-68.4868		387.6256	-73.3020	466.6187	-75.3872	407.2651	-71.7568			382.9742	-68.4868		275.0695	-70.3395	291.5020	-71.5648	337.0889	-74.0122	364.7002	-69.3832	382.9742	-68.4868		260.4992	-65.2721	276.5611	-68.2273	261.0215	-59.7084	279.1811	-53.0190	382.9742	-68.4868
				265.1020	-69.7531	406.2209	-68.8437	386.2958	-69.3278		397.8450	-73.7752	480.4084	-75.7176	418.7975	-72.3315			386.2958	-69.3278		278.7688	-71.0564	294.9560	-72.0984	343.5703	-74.5617	369.7577	-70.0007	386.2958	-69.3278		262.9545	-66.0465	279.2333	-68.8501	263.4732	-60.7140	282.4199	-54.4186	386.2958	-69.3278
				269.2932	-70.2587	414.7536	-69.4001	389.6175	-70.1137		408.0644	-74.2046	494.1982	-76.0077	430.3299	-72.8500			389.6175	-70.1137		282.4681	-71.7126	298.4100	-72.5928	350.0518	-75.0520	374.8153	-70.5715	389.6175	-70.1137		265.4099	-66.7736	281.9054	-69.4339	265.9249	-61.6670	285.6586	-55.7767	389.6175	-70.1137
				273.4843	-70.7271	423.2864	-69.9153	392.9391	-70.8460		418.2838	-74.5943	507.9879	-76.2620	441.8623	-73.3179			392.9391	-70.8460		286.1673	-72.3138	302.8645	-73.1777	356.5332	-75.4912	379.8728	-71.0998	392.9391	-70.8460		267.8652	-67.4565	284.5776	-69.9817	268.3767	-62.5687	288.8973	-57.0812	392.9391	-70.8460
				277.6755	-71.1624	431.8191	-70.3939	396.2608	-71.5260		428.5033	-74.9479			453.3947	-73.7400			396.2608	-71.5260		289.8666	-72.8652	307.3189	-73.7094	363.0146	-75.8860	385.5253	-71.6444	396.2608	-71.5260		270.6726	-68.1867	287.2498	-70.4961	270.8284	-63.4206	292.1361	-58.3242	396.2608	-71.5260
				283.5165	-71.7210	440.3518	-70.8396	399.8854	-72.2110		444.9819	-75.4503			464.9271	-74.1208			399.8854	-72.2110		293.5659	-73.3716	311.7734	-74.1935	369.4960	-76.2421	391.1777	-72.1452	399.8854	-72.2110		273.4801	-68.8671	290.8073	-71.1335	273.2801	-64.2247	295.3748	-59.5010	399.8854	-72.2110
				289.3574	-72.2312	451.9539	-71.3986	403.5101	-72.8390		461.4605	-75.8796			478.3700	-74.5177			403.5101	-72.8390		298.0750	-73.9341	316.2278	-74.6351	377.5476	-76.6380	396.8301	-72.6064	403.5101	-72.8390		276.2875	-69.5015	294.3648	-71.7216	275.9477	-65.0481	298.6135	-60.6104	403.5101	-72.8390
				295.1984	-72.6997	463.5559	-71.9099	407.1348	-73.4132		477.9391	-76.2459			491.8128	-74.8694			407.1348	-73.4132		302.5841	-74.4430	320.6823	-75.0389	385.5992	-76.9897	402.4825	-73.0319	407.1348	-73.4132		279.0949	-70.0936	297.9224	-72.2653	278.6152	-65.8208	301.8523	-61.6527	407.1348	-73.4132
				301.0394	-73.1322	475.1580	-72.3789	410.7595	-73.9369		494.4178	-76.5581			505.2557	-75.1809			410.7595	-73.9369		307.0932	-74.9045	325.1367	-75.4089	393.6508	-77.3039	408.1350	-73.4250	410.7595	-73.9369		281.9024	-70.6470	301.4799	-72.7690	281.2828	-66.5459	306.2949	-62.9769	410.7595	-73.9369
				306.8803	-73.5330	486.7600	-72.8105	414.3842	-74.4137		510.8964	-76.8235							414.3842	-74.4137		311.6023	-75.3240	330.9456	-75.8462	401.7024	-77.5859	415.8650	-73.9155	414.3842	-74.4137		285.3387	-71.2759	305.0375	-73.2365	283.9504	-67.2265	310.7376	-64.1864	414.3842	-74.4137
				314.0893	-73.9894	498.3621	-73.2085	419.0194	-74.9604										419.0194	-74.9604		316.1114	-75.7063	336.7545	-76.2390	409.7540	-77.8401	423.5950	-74.3580	419.0194	-74.9604		288.7749	-71.8566	309.8348	-73.8157	286.6180	-67.8657	314.4257	-65.1100	419.0194	-74.9604
				321.2983	-74.4088	513.8527	-73.6930	423.6546	-75.4432										423.6546	-75.4432		322.1364	-76.1659	342.5634	-76.5930	421.9143	-78.1790	431.3250	-74.7584	423.6546	-75.4432		292.2112	-72.3937	314.6322	-74.3428	289.7674	-68.5710	318.1138	-65.9662	423.6546	-75.4432
				328.5072	-74.7960			428.2898	-75.8689										428.2898	-75.8689		328.1614	-76.5750	348.3724	-76.9133	434.0745	-78.4729	439.0550	-75.1217	428.2898	-75.8689		295.6475	-72.8916	319.4296	-74.8243	292.9168	-69.2269	321.8019	-66.7603	428.2898	-75.8689
				335.7162	-75.1545			432.9250	-76.2441										432.9250	-76.2441		334.1864	-76.9408	354.1813	-77.2041	446.2348	-78.7296	446.7851	-75.4523	432.9250	-76.2441		299.0837	-73.3539	324.2269	-75.2656	296.0662	-69.8377	325.4900	-67.4975	432.9250	-76.2441
				342.9252	-75.4875			437.5602	-76.5747										437.5602	-76.5747		340.2113	-77.2693	362.5507	-77.5784	458.3950	-78.9552	457.8576	-75.8761	437.5602	-76.5747		303.7063	-73.9256	329.0243	-75.6714	299.2156	-70.4072	329.1781	-68.1826	437.5602	-76.5747
				353.7386	-75.9444			442.1954	-76.8663										442.1954	-76.8663		346.2363	-77.5656	370.9202	-77.9080	470.5552	-79.1542	468.9301	-76.2498	442.1954	-76.8663		308.3288	-74.4462	335.2508	-76.1515	302.3650	-70.9389	332.8662	-68.8202	442.1954	-76.8663
				364.5520	-76.3568			449.6084	-77.2636										449.6084	-77.2636		354.4174	-77.9237	379.2896	-78.2002	490.1489	-79.4284	480.0026	-76.5811	449.6084	-77.2636		312.9513	-74.9221	341.4774	-76.5860	306.4448	-71.5765	336.5852	-69.4191	449.6084	-77.2636
				375.3653	-76.7303			457.0214	-77.5909										457.0214	-77.5909		362.5985	-78.2390	387.6591	-78.4607	509.7426	-79.6559	491.0751	-76.8762	457.0214	-77.5909		317.5738	-75.3585	347.7039	-76.9811	310.5245	-72.1622	340.3042	-69.9777	457.0214	-77.5909
				386.1787	-77.0696			464.4345	-77.8622										464.4345	-77.8622		370.7796	-78.5184	396.0286	-78.6941			502.1476	-77.1401	464.4345	-77.8622		322.1964	-75.7600	353.9304	-77.3419	314.6043	-72.7015	344.0231	-70.4994	464.4345	-77.8622
				396.9921	-77.3786			471.8475	-78.0889										471.8475	-78.0889		378.9607	-78.7676	408.9462	-79.0097					471.8475	-78.0889		330.7078	-76.4201	360.1570	-77.6727	318.6841	-73.1994	347.7421	-70.9876	471.8475	-78.0889
				412.8213	-77.7829			479.2605	-78.2799										479.2605	-78.2799		387.1418	-78.9910	421.8638	-79.2805					479.2605	-78.2799		337.6763	-76.8967	368.6708	-78.0829	322.7638	-73.6601	351.4611	-71.4452	479.2605	-78.2799
				428.6505	-78.1379			486.6735	-78.4424										486.6735	-78.4424		399.9874	-79.2979	434.7814	-79.5150					486.6735	-78.4424		344.6448	-77.3249	377.1846	-78.4514	328.3519	-74.2374	356.3618	-72.0055	486.6735	-78.4424
				444.4797	-78.4506			496.6092	-78.6248										496.6092	-78.6248		412.8330	-79.5608	447.6991	-79.7192					496.6092	-78.6248		351.6133	-77.7118	385.6984	-78.7842	333.9400	-74.7604	361.2624	-72.5223	496.6092	-78.6248
				460.3088	-78.7266			506.5450	-78.7758										506.5450	-78.7758		425.6786	-79.7881	460.6167	-79.8978					506.5450	-78.7758		358.5818	-78.0631	394.2123	-79.0864	339.5282	-75.2362	366.1630	-73.0003	506.5450	-78.7758
				476.1380	-78.9706																	438.5242	-79.9857	481.8958	-80.1454								365.5503	-78.3835	402.7261	-79.3618	345.1163	-75.6707	371.0637	-73.4435
				491.9672	-79.1864																	451.3698	-80.1582	503.1749	-80.3467								374.9430	-78.7732	415.7912	-79.7395	350.7044	-76.0691	375.9643	-73.8556
				508.1852	-79.3816																	471.5494	-80.3869										384.3357	-79.1218	428.8564	-80.0715	358.6958	-76.5841	383.2014	-74.4134
																						491.7290	-80.5740										393.7284	-79.4353	441.9215	-80.3651	366.6873	-77.0444	390.4385	-74.9185
																						511.9086	-80.7274										403.1211	-79.7188	454.9866	-80.6259	374.6788	-77.4582	397.6756	-75.3780
																																	412.5138	-79.9761	468.0518	-80.8585	382.6702	-77.8324	404.9127	-75.7979
																																	427.6564	-80.3436	490.7845	-81.2064	390.6617	-78.1723	412.1498	-76.1831
																																	442.7990	-80.6623	513.5173	-81.4955	400.8607	-78.5633	421.5408	-76.6377
																																	457.9416	-80.9405			411.0597	-78.9134	430.9318	-77.0482
																																	473.0843	-81.1844			421.2588	-79.2285	440.3229	-77.4208
																																	488.2269	-81.3992			431.4578	-79.5134	449.7139	-77.7603
																																	509.9851	-81.6645			441.6568	-79.7720	459.1049	-78.0708
																																					454.5278	-80.0656	473.6660	-78.5025
																																					467.3987	-80.3277	488.2270	-78.8827
																																					480.2697	-80.5625	502.7881	-79.2195
																																					493.1406	-80.7736
																																					506.0116	-80.9638

## Sheet: Figure 9
Figure 9: Comparison of reported and estimated block percentages for IKr
Drug	Data	Data SEM	Model
Quinidine	55.5336	9.1897	55.1244
Ivabradine	40.6126	16.5020	44.1556
Ajmaline	33.6957	6.8182	30.1530
Mexiletine	25.2964	9.0909	26.2160

## Sheet: Figure 10
Figure 10: Estimated drug effects for adult patients with the SQT1 mutation
Upper panel:																																									Lower panel:
Quinidine							Ivabradine											Ajmaline											Mexiletine
t (control)	v (control)	t (10 uM)	v (10 uM)	t (WT)	v (WT)		t (control)	v (control)	t (1 uM)	v (1 uM)	t (3 uM)	v (3 uM)	t (10 uM)	v (10 uM)	t (WT)	v (WT)		t (control)	v (control)	t (3 uM)	v (3 uM)	t (10 uM)	v (10 uM)	t (30 uM)	v (30 uM)	t (WT)	v (WT)		t (control)	v (control)	t (10 uM)	v (10 uM)	t (30 uM)	v (30 uM)	t (100 uM)	v (100 uM)	t (WT)	v (WT)			Drug	Case	QTp
0.0000	-81.7061	0.0000	-81.7125	0.0000	-81.6747		0.0000	-81.7061	0.0000	-81.7332	0.0000	-81.7085	0.0000	-81.6829	0.0000	-81.6747		0.0000	-81.7061	0.0000	-81.6966	0.0000	-81.7120	0.0000	-81.7332	0.0000	-81.6747		0.0000	-81.7061	0.0000	-81.6516	0.0000	-81.7213	0.0000	-81.7082	0.0000	-81.6747			Quinidine	control	200.1448
0.0693	-81.7061	0.0857	-81.7125	5.0000	-81.6747		0.0693	-81.7061	0.0683	-81.7332	2.4037	-81.7085	1.5622	-81.6828	5.0000	-81.6747		0.0693	-81.7061	1.9261	-81.6966	0.0409	-81.7120	0.5082	-81.7332	5.0000	-81.6747		0.0693	-81.7061	0.0368	-81.6516	5.0000	-81.7212	0.1040	-81.7082	5.0000	-81.6747			Quinidine	10 uM	257.1231
0.1386	-81.7061	0.1714	-81.7125	10.0000	-81.6747		0.1386	-81.7061	0.1366	-81.7332	4.8073	-81.7085	3.1244	-81.6828	10.0000	-81.6747		0.1386	-81.7061	3.8521	-81.6966	0.0818	-81.7120	1.0165	-81.7332	10.0000	-81.6747		0.1386	-81.7061	0.0737	-81.6516	10.0000	-81.7212	0.2080	-81.7082	10.0000	-81.6747			Quinidine	WT	291.7165
0.2079	-81.7061	0.2571	-81.7125	15.0000	-81.6747		0.2079	-81.7061	0.2049	-81.7332	7.2110	-81.7084	4.6867	-81.6828	15.0000	-81.6747		0.2079	-81.7061	5.7782	-81.6966	0.1227	-81.7120	1.5247	-81.7332	15.0000	-81.6747		0.2079	-81.7061	0.1105	-81.6516	15.0000	-81.7212	0.3120	-81.7082	15.0000	-81.6747			Ivabradine	control	200.1448
0.9011	-81.7061	1.1141	-81.7125	20.0000	-81.6747		0.9011	-81.7061	0.8879	-81.7333	12.2110	-81.7084	9.6867	-81.6828	20.0000	-81.6747		0.9011	-81.7061	10.7782	-81.6966	0.5319	-81.7120	6.5247	-81.7332	20.0000	-81.6747		0.9011	-81.7061	0.4787	-81.6516	20.0000	-81.7212	1.3522	-81.7082	20.0000	-81.6747			Ivabradine	1 uM	206.3008
1.5942	-81.7061	1.9711	-81.7125	25.0000	-81.6747		1.5942	-81.7061	1.5710	-81.7333	17.2110	-81.7084	14.6867	-81.6828	25.0000	-81.6747		1.5942	-81.7061	15.7782	-81.6966	0.9410	-81.7120	11.5247	-81.7331	25.0000	-81.6747		1.5942	-81.7061	0.8470	-81.6516	25.0000	-81.7211	2.3924	-81.7082	25.0000	-81.6747			Ivabradine	3 uM	215.7986
2.2873	-81.7061	2.8281	-81.7125	30.0000	-81.6747		2.2873	-81.7061	2.2540	-81.7333	22.2110	-81.7084	19.6867	-81.6828	30.0000	-81.6747		2.2873	-81.7061	20.7782	-81.6965	1.3502	-81.7120	16.5247	-81.7331	30.0000	-81.6747		2.2873	-81.7061	1.2153	-81.6516	30.0000	-81.7211	3.4325	-81.7082	30.0000	-81.6747			Ivabradine	10 uM	237.6018
7.2873	-81.7061	7.8281	-81.7125	35.0000	-81.6747		7.2873	-81.7061	7.2540	-81.7335	27.2110	-81.7083	24.6867	-81.6827	35.0000	-81.6747		7.2873	-81.7061	25.7782	-81.6965	5.4417	-81.7122	21.5247	-81.7331	35.0000	-81.6747		7.2873	-81.7061	4.8979	-81.6515	35.0000	-81.7211	8.4325	-81.7082	35.0000	-81.6747			Ivabradine	WT	291.7165
12.2873	-81.7060	12.8281	-81.7125	40.0000	-81.6747		12.2873	-81.7060	12.2540	-81.7336	32.2110	-81.7083	29.6867	-81.6827	40.0000	-81.6747		12.2873	-81.7060	30.7782	-81.6965	9.5332	-81.7123	26.5247	-81.7330	40.0000	-81.6747		12.2873	-81.7060	8.5805	-81.6515	40.0000	-81.7210	13.4325	-81.7081	40.0000	-81.6747			Ajmaline	control	200.1448
17.2873	-81.7060	17.8281	-81.7124	45.0000	-81.6747		17.2873	-81.7060	17.2540	-81.7338	37.2110	-81.7083	34.6867	-81.6827	45.0000	-81.6747		17.2873	-81.7060	35.7782	-81.6965	13.6247	-81.7124	31.5247	-81.7330	45.0000	-81.6747		17.2873	-81.7060	12.2632	-81.6515	45.0000	-81.7210	18.4325	-81.7081	45.0000	-81.6747			Ajmaline	3 uM	201.3040
22.2873	-81.7060	22.8281	-81.7124	50.0000	-81.6746		22.2873	-81.7060	22.2540	-81.7339	42.2110	-81.7083	39.6867	-81.6827	50.0000	-81.6746		22.2873	-81.7060	40.7782	-81.6964	18.6247	-81.7126	36.5247	-81.7330	50.0000	-81.6746		22.2873	-81.7060	17.2632	-81.6515	50.0000	-81.7210	23.4325	-81.7081	50.0000	-81.6746			Ajmaline	10 uM	203.3552
27.2873	-81.7059	27.8281	-81.7124	50.0008	-81.6424		27.2873	-81.7059	27.2540	-81.7341	47.2110	-81.7082	44.6867	-81.6827	50.0008	-81.6424		27.2873	-81.7059	45.7782	-81.6964	23.6247	-81.7127	41.5247	-81.7329	50.0008	-81.6424		27.2873	-81.7059	22.2632	-81.6515	50.0008	-81.6888	28.4325	-81.7080	50.0008	-81.6424			Ajmaline	30 uM	208.6716
32.2873	-81.7059	32.8281	-81.7124	50.0016	-81.6102		32.2873	-81.7059	32.2540	-81.7342	50.0000	-81.7082	50.0000	-81.6826	50.0016	-81.6102		32.2873	-81.7059	50.0000	-81.6964	28.6247	-81.7129	46.5247	-81.7329	50.0016	-81.6102		32.2873	-81.7059	27.2632	-81.6515	50.0016	-81.6567	33.4325	-81.7080	50.0016	-81.6102			Ajmaline	WT	291.7165
37.2873	-81.7058	37.8281	-81.7123	50.0024	-81.5779		37.2873	-81.7058	37.2540	-81.7344	50.0008	-81.6760	50.0008	-81.6504	50.0024	-81.5779		37.2873	-81.7058	50.0008	-81.6642	33.6247	-81.7130	50.0000	-81.7328	50.0024	-81.5779		37.2873	-81.7058	32.2632	-81.6514	50.0024	-81.6245	38.4325	-81.7080	50.0024	-81.5779			Mexiletine	control	200.1448
42.2873	-81.7058	42.8281	-81.7123	50.0045	-81.4943		42.2873	-81.7058	42.2540	-81.7345	50.0016	-81.6439	50.0016	-81.6182	50.0045	-81.4943		42.2873	-81.7058	50.0016	-81.6320	38.6247	-81.7131	50.0008	-81.7007	50.0045	-81.4943		42.2873	-81.7058	37.2632	-81.6514	50.0045	-81.5412	43.4325	-81.7080	50.0045	-81.4943			Mexiletine	10 uM	203.0361
47.2873	-81.7058	47.8281	-81.7123	50.0066	-81.4107		47.2873	-81.7058	47.2540	-81.7346	50.0024	-81.6117	50.0024	-81.5860	50.0066	-81.4107		47.2873	-81.7058	50.0024	-81.5998	43.6247	-81.7133	50.0016	-81.6686	50.0066	-81.4107		47.2873	-81.7058	42.2632	-81.6514	50.0066	-81.4579	48.4325	-81.7079	50.0066	-81.4107			Mexiletine	30 uM	207.4258
50.0000	-81.7058	50.0000	-81.7123	50.0087	-81.3272		50.0000	-81.7058	50.0000	-81.7347	50.0045	-81.5283	50.0045	-81.5024	50.0087	-81.3272		50.0000	-81.7058	50.0045	-81.5163	48.6247	-81.7134	50.0024	-81.6364	50.0087	-81.3272		50.0000	-81.7058	47.2632	-81.6514	50.0087	-81.3746	50.0000	-81.7079	50.0087	-81.3272			Mexiletine	100 uM	220.9941
50.0008	-81.6736	50.0008	-81.6801	50.0108	-81.2437		50.0008	-81.6736	50.0008	-81.7026	50.0066	-81.4449	50.0066	-81.4189	50.0108	-81.2437		50.0008	-81.6736	50.0066	-81.4329	50.0000	-81.7134	50.0045	-81.5532	50.0108	-81.2437		50.0008	-81.6736	50.0000	-81.6514	50.0108	-81.2914	50.0008	-81.6757	50.0108	-81.2437			Mexiletine	WT	291.7165
50.0016	-81.6414	50.0016	-81.6479	50.0146	-81.0918		50.0016	-81.6414	50.0016	-81.6704	50.0087	-81.3616	50.0087	-81.3354	50.0146	-81.0918		50.0016	-81.6414	50.0087	-81.3494	50.0008	-81.6813	50.0066	-81.4700	50.0146	-81.0918		50.0016	-81.6414	50.0008	-81.6191	50.0145	-81.1400	50.0016	-81.6436	50.0146	-81.0918
50.0024	-81.6092	50.0024	-81.6158	50.0184	-80.9400		50.0024	-81.6092	50.0024	-81.6383	50.0108	-81.2782	50.0108	-81.2519	50.0184	-80.9400		50.0024	-81.6092	50.0108	-81.2661	50.0016	-81.6491	50.0087	-81.3868	50.0184	-80.9400		50.0024	-81.6092	50.0016	-81.5868	50.0183	-80.9888	50.0024	-81.6114	50.0184	-80.9400
50.0045	-81.5258	50.0045	-81.5324	50.0222	-80.7883		50.0045	-81.5258	50.0045	-81.5551	50.0146	-81.1267	50.0146	-81.1001	50.0222	-80.7883		50.0045	-81.5258	50.0146	-81.1144	50.0024	-81.6169	50.0107	-81.3036	50.0222	-80.7883		50.0045	-81.5258	50.0024	-81.5545	50.0221	-80.8376	50.0045	-81.5280	50.0222	-80.7883
50.0066	-81.4424	50.0066	-81.4490	50.0260	-80.6367		50.0066	-81.4424	50.0066	-81.4718	50.0184	-80.9753	50.0184	-80.9484	50.0260	-80.6367		50.0066	-81.4424	50.0184	-80.9629	50.0045	-81.5335	50.0145	-81.1523	50.0260	-80.6367		50.0066	-81.4424	50.0045	-81.4707	50.0259	-80.6866	50.0066	-81.4446	50.0260	-80.6367
50.0087	-81.3590	50.0087	-81.3657	50.0298	-80.4853		50.0087	-81.3590	50.0087	-81.3887	50.0222	-80.8240	50.0222	-80.7968	50.0298	-80.4853		50.0087	-81.3590	50.0222	-80.8114	50.0066	-81.4502	50.0183	-81.0012	50.0298	-80.4853		50.0087	-81.3590	50.0066	-81.3870	50.0297	-80.5356	50.0087	-81.3613	50.0298	-80.4853
50.0108	-81.2757	50.0108	-81.2824	50.0485	-79.7424		50.0108	-81.2757	50.0107	-81.3055	50.0260	-80.6728	50.0260	-80.6453	50.0485	-79.7424		50.0108	-81.2757	50.0260	-80.6601	50.0087	-81.3669	50.0221	-80.8502	50.0485	-79.7424		50.0108	-81.2757	50.0087	-81.3033	50.0488	-79.7795	50.0108	-81.2779	50.0485	-79.7424
50.0146	-81.1242	50.0146	-81.1309	50.0673	-79.0020		50.0146	-81.1242	50.0145	-81.1543	50.0298	-80.5218	50.0298	-80.4940	50.0673	-79.0020		50.0146	-81.1242	50.0298	-80.5089	50.0108	-81.2836	50.0259	-80.6993	50.0673	-79.0020		50.0146	-81.1242	50.0108	-81.2197	50.0678	-79.0259	50.0146	-81.1264	50.0673	-79.0020
50.0184	-80.9727	50.0184	-80.9796	50.0860	-78.2639		50.0184	-80.9727	50.0183	-81.0032	50.0487	-79.7694	50.0486	-79.7489	50.0860	-78.2639		50.0184	-80.9727	50.0486	-79.7600	50.0146	-81.1321	50.0297	-80.5485	50.0860	-78.2639		50.0184	-80.9727	50.0146	-81.0675	50.0869	-78.2748	50.0184	-80.9750	50.0860	-78.2639
50.0222	-80.8214	50.0221	-80.8283	50.1047	-77.5279		50.0222	-80.8214	50.0221	-80.8522	50.0677	-79.0196	50.0674	-79.0063	50.1047	-77.5279		50.0222	-80.8214	50.0675	-79.0136	50.0184	-80.9808	50.0488	-79.7887	50.1047	-77.5279		50.0222	-80.8214	50.0184	-80.9155	50.1059	-77.5259	50.0222	-80.8237	50.1047	-77.5279
50.0260	-80.6702	50.0259	-80.6772	50.1234	-76.7940		50.0260	-80.6702	50.0259	-80.7013	50.0866	-78.2722	50.0861	-78.2660	50.1234	-76.7940		50.0260	-80.6702	50.0864	-78.2695	50.0221	-80.8295	50.0680	-79.0315	50.1234	-76.7940		50.0260	-80.6702	50.0222	-80.7635	50.1250	-76.7790	50.0260	-80.6725	50.1234	-76.7940
50.0298	-80.5191	50.0297	-80.5262	50.1561	-75.5170		50.0298	-80.5191	50.0297	-80.5505	50.1056	-77.5270	50.1049	-77.5279	50.1561	-75.5170		50.0298	-80.5191	50.1053	-77.5276	50.0259	-80.6784	50.0871	-78.2768	50.1561	-75.5170		50.0298	-80.5191	50.0261	-80.6117	50.1578	-75.4947	50.0298	-80.5214	50.1561	-75.5170
50.0507	-79.6871	50.0487	-79.7726	50.1888	-74.2449		50.0507	-79.6871	50.0489	-79.7902	50.1245	-76.7839	50.1237	-76.7918	50.1888	-74.2449		50.0507	-79.6871	50.1241	-76.7878	50.0297	-80.5274	50.1063	-77.5243	50.1888	-74.2449		50.0507	-79.6871	50.0299	-80.4600	50.1907	-74.2154	50.0487	-79.7692	50.1888	-74.2449
50.0717	-78.8583	50.0677	-79.0217	50.2214	-72.9770		50.0717	-78.8583	50.0680	-79.0324	50.1573	-75.5016	50.1564	-75.5136	50.2214	-72.9770		50.0717	-78.8583	50.1569	-75.5075	50.0487	-79.7735	50.1254	-76.7739	50.2214	-72.9770		50.0717	-78.8583	50.0484	-79.7232	50.2236	-72.9402	50.0677	-79.0195	50.2214	-72.9770
50.0926	-78.0323	50.0867	-78.2731	50.2541	-71.7124		50.0926	-78.0323	50.0872	-78.2771	50.1902	-74.2243	50.1891	-74.2403	50.2541	-71.7124		50.0926	-78.0323	50.1897	-74.2320	50.0677	-79.0222	50.1583	-75.4876	50.2541	-71.7124		50.0926	-78.0323	50.0670	-78.9888	50.2565	-71.6684	50.0866	-78.2721	50.2541	-71.7124
50.1136	-77.2089	50.1057	-77.5267	50.2868	-70.4506		50.1136	-77.2089	50.1063	-77.5241	50.2230	-72.9512	50.2218	-72.9710	50.2868	-70.4506		50.1136	-77.2089	50.2224	-72.9607	50.0867	-78.2733	50.1913	-74.2061	50.2868	-70.4506		50.1136	-77.2089	50.0856	-78.2567	50.2893	-70.3994	50.1056	-77.5270	50.2868	-70.4506
50.1450	-75.9795	50.1247	-76.7824	50.3351	-68.5895		50.1450	-75.9795	50.1255	-76.7731	50.2558	-71.6814	50.2545	-71.7053	50.3351	-68.5895		50.1450	-75.9795	50.2552	-71.6928	50.1057	-77.5266	50.2242	-72.9289	50.3351	-68.5895		50.1450	-75.9795	50.1041	-77.5267	50.3377	-68.5370	50.1245	-76.7839	50.3351	-68.5895
50.1764	-74.7549	50.1575	-75.4995	50.3834	-66.7302		50.1764	-74.7549	50.1584	-75.4865	50.2886	-70.4144	50.2872	-70.4422	50.3834	-66.7302		50.1764	-74.7549	50.2880	-70.4276	50.1247	-76.7819	50.2571	-71.6551	50.3834	-66.7302		50.1764	-74.7549	50.1227	-76.7987	50.3860	-66.6766	50.1573	-75.5018	50.3834	-66.7302
50.2079	-73.5344	50.1903	-74.2216	50.4317	-64.8695		50.2079	-73.5344	50.1914	-74.2048	50.3369	-68.5524	50.3355	-68.5808	50.4317	-64.8695		50.2079	-73.5344	50.3363	-68.5659	50.1575	-75.4988	50.2900	-70.3840	50.4317	-64.8695		50.2079	-73.5344	50.1553	-75.5250	50.4343	-64.8150	50.1901	-74.2245	50.4317	-64.8695
50.2393	-72.3173	50.2232	-72.9478	50.4799	-63.0029		50.2393	-72.3173	50.2243	-72.9272	50.3852	-66.6921	50.3838	-66.7213	50.4799	-63.0029		50.2393	-72.3173	50.3846	-66.7060	50.1904	-74.2207	50.3384	-68.5214	50.4799	-63.0029		50.2393	-72.3173	50.1879	-74.2561	50.4827	-62.9482	50.2230	-72.9514	50.4799	-63.0029
50.2707	-71.1030	50.2560	-71.6775	50.5282	-61.1234		50.2707	-71.1030	50.2572	-71.6531	50.4336	-64.8304	50.4321	-64.8608	50.5282	-61.1234		50.2707	-71.1030	50.4329	-64.8445	50.2232	-72.9466	50.3867	-66.6606	50.5282	-61.1234		50.2707	-71.1030	50.2204	-72.9914	50.5310	-61.0696	50.2558	-71.6817	50.5282	-61.1234
50.3336	-68.6777	50.2888	-70.4099	50.5765	-59.2197		50.3336	-68.6777	50.2902	-70.3817	50.4819	-62.9629	50.4804	-62.9948	50.5765	-59.2197		50.3336	-68.6777	50.4812	-62.9770	50.2561	-71.6760	50.4351	-64.7984	50.5765	-59.2197		50.3336	-68.6777	50.2530	-71.7300	50.5793	-59.1694	50.2886	-70.4148	50.5765	-59.2197
50.3965	-66.2555	50.3372	-68.5478	50.6164	-57.6160		50.3965	-66.2555	50.3385	-68.5192	50.5302	-61.0825	50.5287	-61.1171	50.6164	-57.6160		50.3965	-66.2555	50.5295	-61.0965	50.2889	-70.4081	50.4834	-62.9304	50.6164	-57.6160		50.3965	-66.2555	50.2856	-70.4713	50.6195	-57.5630	50.3369	-68.5528	50.6164	-57.6160
50.4594	-63.8289	50.3855	-66.6875	50.6563	-55.9688		50.4594	-63.8289	50.3868	-66.6582	50.5785	-59.1782	50.5770	-59.2174	50.6563	-55.9688		50.4594	-63.8289	50.5778	-59.1915	50.3372	-68.5460	50.5317	-61.0497	50.6563	-55.9688		50.4594	-63.8289	50.3339	-68.6109	50.6596	-55.9175	50.3852	-66.6929	50.6563	-55.9688
50.5223	-61.3855	50.4338	-64.8261	50.6962	-54.2574		50.5223	-61.3855	50.4352	-64.7958	50.6184	-57.5740	50.6171	-57.6114	50.6962	-54.2574		50.5223	-61.3855	50.6177	-57.5878	50.3855	-66.6856	50.5801	-59.1455	50.6962	-54.2574		50.5223	-61.3855	50.3821	-66.7523	50.6998	-54.2141	50.4336	-64.8325	50.6962	-54.2574
50.5852	-58.9029	50.4821	-62.9594	50.7362	-52.4523		50.5852	-58.9029	50.4835	-62.9271	50.6584	-55.9271	50.6572	-55.9657	50.7362	-52.4523		50.5852	-58.9029	50.6575	-55.9405	50.4339	-64.8237	50.6200	-57.5409	50.7362	-52.4523		50.5852	-58.9029	50.4304	-64.8925	50.7400	-52.4267	50.4819	-62.9682	50.7362	-52.4523
50.6353	-56.8722	50.5305	-61.0808	50.7761	-50.5134		50.6353	-56.8722	50.5318	-61.0452	50.6983	-54.2167	50.6973	-54.2610	50.7761	-50.5134		50.6353	-56.8722	50.6974	-54.2284	50.4822	-62.9558	50.6600	-55.8942	50.7761	-50.5134		50.6353	-56.8722	50.4786	-63.0270	50.7801	-50.5198	50.5302	-61.0948	50.7761	-50.5134
50.6854	-54.7597	50.5788	-59.1803	50.8091	-48.7711		50.6854	-54.7597	50.5802	-59.1385	50.7383	-52.4141	50.7374	-52.4709	50.8091	-48.7711		50.6854	-54.7597	50.7373	-52.4221	50.5305	-61.0748	50.7000	-54.1853	50.8091	-48.7711		50.6854	-54.7597	50.5269	-61.1492	50.8203	-48.4449	50.5785	-59.2045	50.8091	-48.7711
50.7355	-52.5163	50.6189	-57.5742	50.8421	-46.8580		50.7355	-52.5163	50.6200	-57.5351	50.7782	-50.4800	50.7776	-50.5588	50.8421	-46.8580		50.7355	-52.5163	50.7772	-50.4811	50.5788	-59.1696	50.7400	-52.3862	50.8421	-46.8580		50.7355	-52.5163	50.5752	-59.2482	50.8604	-46.1357	50.6269	-57.2850	50.8421	-46.8580
50.7856	-50.0665	50.6590	-55.9285	50.8751	-44.7189		50.7856	-50.0665	50.6599	-55.8876	50.8114	-48.7345	50.8177	-48.4750	50.8751	-44.7189		50.7856	-50.0665	50.8102	-48.7366	50.6187	-57.5657	50.7800	-50.4583	50.8751	-44.7189		50.7856	-50.0665	50.6152	-57.6434	50.9006	-43.5015	50.6665	-55.6772	50.8751	-44.7189
50.8265	-47.8325	50.6992	-54.2242	50.9081	-42.2808		50.8265	-47.8325	50.6998	-54.1749	50.8446	-46.8196	50.8578	-46.1511	50.9081	-42.2808		50.8265	-47.8325	50.8431	-46.8205	50.6586	-55.9186	50.8200	-48.3488	50.9081	-42.2808		50.8265	-47.8325	50.6552	-55.9970	50.9410	-40.3924	50.7061	-54.0231	50.9081	-42.2808
50.8675	-45.2873	50.7393	-52.4347	50.9180	-41.4781		50.8675	-45.2873	50.7396	-52.3676	50.8778	-44.6804	50.8979	-43.4934	50.9180	-41.4781		50.8675	-45.2873	50.8761	-44.6771	50.6985	-54.2070	50.8599	-45.9850	50.9180	-41.4781		50.8675	-45.2873	50.6951	-54.2885	50.9557	-39.3940	50.7457	-52.3032	50.9180	-41.4781
50.9084	-42.2955	50.7794	-50.5242	50.9279	-40.6360		50.9084	-42.2955	50.7795	-50.4249	50.9110	-42.2448	50.9381	-40.3671	50.9279	-40.6360		50.9084	-42.2955	50.9091	-42.2329	50.7384	-52.4020	50.8999	-43.2663	50.9279	-40.6360		50.9084	-42.2955	50.7351	-52.4901	50.9682	-38.6799	50.7853	-50.4913	50.9279	-40.6360
50.9173	-41.5693	50.8196	-48.4431	50.9378	-39.9501		50.9173	-41.5693	50.8125	-48.6765	50.9209	-41.4435	50.9526	-39.3560	50.9378	-39.9501		50.9173	-41.5693	50.9190	-41.4279	50.7783	-50.4635	50.9399	-40.0519	50.9378	-39.9501		50.9173	-41.5693	50.7751	-50.5629	50.9807	-37.9625	50.8249	-48.5526	50.9378	-39.9501
50.9262	-40.8112	50.8597	-46.1242	50.9477	-39.3795		50.9262	-40.8112	50.8455	-46.7555	50.9309	-40.6031	50.9651	-38.6274	50.9477	-39.3795		50.9262	-40.8112	50.9289	-40.5833	50.8114	-48.7174	50.9542	-39.0367	50.9477	-39.3795		50.9262	-40.8112	50.8084	-48.8225	50.9932	-37.1647	50.8646	-46.4410	50.9477	-39.3795
50.9351	-40.0186	50.8998	-43.4746	50.9576	-38.8125		50.9351	-40.0186	50.8785	-44.6060	50.9409	-39.9205	50.9775	-37.8928	50.9576	-38.8125		50.9351	-40.0186	50.9387	-39.8944	50.8445	-46.8002	50.9685	-38.1552	50.9576	-38.8125		50.9351	-40.0186	50.8418	-46.9156	51.0057	-36.2685	50.9043	-44.0878	50.9576	-38.8125
50.9440	-39.3525	50.9401	-40.3563	50.9702	-38.0092		50.9440	-39.3525	50.9115	-42.1542	50.9508	-39.3548	50.9900	-37.0755	50.9702	-38.0092		50.9440	-39.3525	50.9486	-39.3204	50.8775	-44.6568	50.9828	-37.2395	50.9702	-38.0092		50.9440	-39.3525	50.8751	-44.7883	51.0182	-35.2767	50.9441	-41.4167	50.9702	-38.0092
50.9529	-38.8163	50.9546	-39.3506	50.9829	-37.0911		50.9529	-38.8163	50.9363	-40.0523	50.9608	-38.7935	51.0024	-36.1568	50.9829	-37.0911		50.9529	-38.8163	50.9585	-38.7495	50.9106	-42.2139	50.9971	-36.1954	50.9829	-37.0911		50.9529	-38.8163	50.9084	-42.3692	51.0394	-33.3662	50.9585	-40.3489	50.9829	-37.0911
50.9618	-38.2939	50.9671	-38.6279	50.9956	-36.0636		50.9618	-38.2939	50.9560	-38.5786	50.9735	-37.9999	51.0149	-35.1395	50.9956	-36.0636		50.9618	-38.2939	50.9712	-37.9409	50.9205	-41.4097	51.0114	-35.0023	50.9956	-36.0636		50.9618	-38.2939	50.9184	-41.5741	51.0607	-31.1463	50.9729	-39.4836	50.9956	-36.0636
50.9722	-37.6078	50.9795	-37.9005	51.0083	-34.9298		50.9722	-37.6078	50.9738	-37.3119	50.9863	-37.0928	51.0361	-33.1748	51.0083	-34.9298		50.9722	-37.6078	50.9839	-37.0167	50.9305	-40.5660	51.0293	-33.2992	51.0083	-34.9298		50.9722	-37.6078	50.9284	-40.7405	51.0819	-28.5756	50.9853	-38.8967	51.0083	-34.9298
50.9826	-36.8196	50.9920	-37.0914	51.0210	-33.6823		50.9826	-36.8196	50.9917	-35.9316	50.9990	-36.0783	51.0572	-30.8865	51.0210	-33.6823		50.9826	-36.8196	50.9965	-35.9825	50.9404	-39.8788	51.0471	-31.3573	51.0210	-33.6823		50.9826	-36.8196	50.9384	-40.0662	51.0992	-26.1939	50.9977	-38.3260	51.0210	-33.6823
50.9931	-35.9551	51.0045	-36.1823	51.0415	-31.3940		50.9931	-35.9551	51.0095	-34.3492	51.0117	-34.9595	51.0784	-28.2307	51.0415	-31.3940		50.9931	-35.9551	51.0092	-34.8410	50.9503	-39.3074	51.0650	-29.1493	51.0415	-31.3940		50.9931	-35.9551	50.9484	-39.5102	51.1166	-23.5438	51.0101	-37.6974	51.0415	-31.3940
51.0035	-35.0279	51.0169	-35.1759	51.0619	-28.7246		51.0035	-35.0279	51.0224	-33.0639	51.0245	-33.7296	51.0953	-25.8199	51.0619	-28.7246		51.0035	-35.0279	51.0219	-33.5847	50.9602	-38.7396	51.0828	-26.6397	51.0619	-28.7246		51.0035	-35.0279	50.9583	-38.9597	51.1339	-20.6347	51.0225	-36.9952	51.0619	-28.7246
51.0140	-34.0280	51.0381	-33.2350	51.0781	-26.3193		51.0140	-34.0280	51.0352	-31.6390	51.0452	-31.4531	51.1122	-23.1408	51.0781	-26.3193		51.0140	-34.0280	51.0422	-31.2965	50.9729	-37.9360	51.1007	-23.8072	51.0781	-26.3193		51.0140	-34.0280	50.9711	-38.1813	51.1512	-17.4999	51.0349	-36.2249	51.0781	-26.3193
51.0244	-32.9408	51.0593	-30.9771	51.0942	-23.6332		51.0244	-32.9408	51.0455	-30.3808	51.0660	-28.7978	51.1291	-20.2047	51.0942	-23.6332		51.0244	-32.9408	51.0625	-28.6291	50.9856	-37.0177	51.1185	-20.6580	51.0942	-23.6332		51.0244	-32.9408	50.9839	-37.2913	51.1685	-14.1942	51.0560	-34.7621	51.0942	-23.6332
51.0406	-31.0602	51.0805	-28.3599	51.1104	-20.6708		51.0406	-31.0602	51.0559	-29.0186	51.0824	-26.3989	51.1460	-17.0469	51.1104	-20.6708		51.0406	-31.0602	51.0786	-26.2211	50.9983	-35.9903	51.1366	-17.2008	51.1104	-20.6708		51.0406	-31.0602	50.9967	-36.2958	51.1871	-10.5305	51.0770	-33.0975	51.1104	-20.6708
51.0569	-28.9274	51.0976	-25.9615	51.1265	-17.4616		51.0569	-28.9274	51.0662	-27.5465	51.0988	-23.7196	51.1629	-13.7237	51.1265	-17.4616		51.0569	-28.9274	51.0946	-23.5333	51.0110	-34.8569	51.1546	-13.5339	51.1265	-17.4616		51.0569	-28.9274	51.0095	-35.1984	51.2057	-6.8289	51.0981	-31.2099	51.1265	-17.4616
51.0731	-26.5212	51.1147	-23.2952	51.1427	-14.0605		51.0731	-26.5212	51.0766	-25.9601	51.1153	-20.7644	51.1814	-9.9749	51.1427	-14.0605		51.0731	-26.5212	51.1107	-20.5704	51.0237	-33.6100	51.1726	-9.7473	51.1427	-14.0605		51.0731	-26.5212	51.0222	-33.9924	51.2243	-3.1575	51.1192	-29.0771	51.1427	-14.0605
51.0894	-23.8266	51.1317	-20.3719	51.1593	-10.4310		51.0894	-23.8266	51.0889	-23.9197	51.1317	-17.5629	51.1999	-6.1932	51.1593	-10.4310		51.0894	-23.8266	51.1268	-17.3624	51.0442	-31.3281	51.1906	-5.9278	51.1593	-10.4310		51.0894	-23.8266	51.0435	-31.7168	51.2429	0.4333	51.1403	-26.6826	51.1593	-10.4310
51.1056	-20.8459	51.1488	-17.2262	51.1760	-6.7508		51.1056	-20.8459	51.1012	-21.7158	51.1481	-14.1693	51.2184	-2.4485	51.1760	-6.7508		51.1056	-20.8459	51.1428	-13.9640	51.0647	-28.6683	51.2086	-2.1452	51.1760	-6.7508		51.1056	-20.8459	51.0647	-29.0561	51.2615	3.9069	51.1614	-24.0220	51.1760	-6.7508
51.1218	-17.6069	51.1659	-13.9138	51.1926	-3.0871		51.1218	-17.6069	51.1135	-19.3588	51.1650	-10.5543	51.2369	1.2079	51.1926	-3.0871		51.1218	-17.6069	51.1595	-10.3196	51.0809	-26.2637	51.2266	1.5491	51.1926	-3.0871		51.1218	-17.6069	51.0814	-26.6644	51.2801	7.2333	51.1825	-21.1099	51.1926	-3.0871
51.1381	-14.1646	51.1845	-10.1969	51.2092	0.5090		51.1381	-14.1646	51.1258	-16.8689	51.1819	-6.8882	51.2554	4.7382	51.2092	0.5090		51.1381	-14.1646	51.1761	-6.6244	51.0971	-23.5796	51.2474	5.6565	51.2092	0.5090		51.1381	-14.1646	51.0980	-23.9888	51.3049	11.3994	51.2036	-17.9852	51.2092	0.5090
51.1545	-10.5500	51.2031	-6.4459	51.2259	3.9998		51.1545	-10.5500	51.1381	-14.2739	51.1987	-3.2379	51.2739	8.1117	51.2259	3.9998		51.1545	-10.5500	51.1927	-2.9459	51.1133	-20.6208	51.2682	9.5449	51.2259	3.9998		51.1545	-10.5500	51.1147	-21.0314	51.3297	15.2120	51.2247	-14.7070	51.2259	3.9998
51.1709	-6.8791	51.2217	-2.7302	51.2425	7.3542		51.1709	-6.8791	51.1564	-10.3111	51.2156	0.3462	51.2990	12.3938	51.2425	7.3542		51.1709	-6.8791	51.2094	0.6650	51.1295	-17.4174	51.2891	13.1745	51.2425	7.3542		51.1709	-6.8791	51.1313	-17.8201	51.3545	18.6362	51.2477	-11.0280	51.2425	7.3542
51.1873	-3.2194	51.2403	0.8992	51.2652	11.6577		51.1873	-3.2194	51.1746	-6.2884	51.2325	3.8263	51.3241	16.2877	51.2652	11.6577		51.1873	-3.2194	51.2260	4.1701	51.1457	-14.0238	51.3099	16.5130	51.2652	11.6577		51.1873	-3.2194	51.1480	-14.4088	51.3793	21.6490	51.2708	-7.3345	51.2652	11.6577
51.2038	0.3781	51.2589	4.4050	51.2878	15.6073		51.2038	0.3781	51.1928	-2.2918	51.2494	7.1720	51.3492	19.7557	51.2878	15.6073		51.2038	0.3781	51.2426	7.5384	51.1625	-10.3866	51.3307	19.5369	51.2878	15.6073		51.2038	0.3781	51.1648	-10.8386	51.4041	24.2405	51.2938	-3.6946	51.2878	15.6073
51.2202	3.8749	51.2774	7.7569	51.3105	19.1633		51.2202	3.8749	51.2110	1.6147	51.2723	11.4461	51.3744	22.7746	51.3105	19.1633		51.2202	3.8749	51.2654	11.8801	51.1792	-6.6989	51.3515	22.2303	51.3105	19.1633		51.2202	3.8749	51.1816	-7.2128	51.4289	26.4169	51.3169	-0.1553	51.3105	19.1633
51.2366	7.2399	51.3025	11.9834	51.3331	22.2984		51.2366	7.2399	51.2292	5.3843	51.2951	15.3737	51.3995	25.3376	51.3331	22.2984		51.2366	7.2399	51.2881	15.8614	51.1960	-3.0279	51.3817	25.5396	51.3331	22.2984		51.2366	7.2399	51.1984	-3.5971	51.4646	28.8679	51.3400	3.2499	51.3331	22.2984
51.2589	11.5535	51.3275	15.8355	51.3558	24.9996		51.2589	11.5535	51.2474	8.9793	51.3180	18.9156	51.4246	27.4569	51.3558	24.9996		51.2589	11.5535	51.3109	19.4409	51.2128	0.5756	51.4119	28.1559	51.3558	24.9996		51.2589	11.5535	51.2152	-0.0414	51.4985	30.5485	51.3630	6.4944	51.3558	24.9996
51.2813	15.5212	51.3526	19.2771	51.3785	27.2703		51.2813	15.5212	51.2717	13.4514	51.3409	22.0443	51.4603	29.7676	51.3785	27.2703		51.2813	15.5212	51.3337	22.5903	51.2295	4.0734	51.4421	30.1390	51.3785	27.2703		51.2813	15.5212	51.2320	3.4169	51.5244	31.4825	51.3922	10.3288	51.3785	27.2703
51.3036	19.1020	51.3776	22.2856	51.4103	29.7785		51.3036	19.1020	51.2960	17.4970	51.3638	24.7459	51.4942	31.3175	51.4103	29.7785		51.3036	19.1020	51.3564	25.2961	51.2463	7.4349	51.4723	31.5840	51.4103	29.7785		51.3036	19.1020	51.2488	6.7476	51.5502	32.1809	51.4213	13.8344	51.4103	29.7785
51.3259	22.2671	51.4026	24.8533	51.4405	31.5089		51.3259	22.2671	51.3203	21.0732	51.3866	27.0229	51.5177	32.0971	51.4405	31.5089		51.3259	22.2671	51.3792	27.5623	51.2692	11.7549	51.4950	32.3819	51.4405	31.5089		51.3259	22.2671	51.2714	10.9845	51.5760	32.6947	51.4504	16.9851	51.4405	31.5089
51.3482	25.0011	51.4277	26.9902	51.4645	32.5093		51.3482	25.0011	51.3446	24.1547	51.4189	29.5509	51.5413	32.6878	51.4645	32.5093		51.3482	25.0011	51.4109	30.0332	51.2921	15.7182	51.5177	32.9843	51.4645	32.5093		51.3482	25.0011	51.2940	14.8926	51.6019	33.0670	51.4796	19.7644	51.4645	32.5093
51.3705	27.3054	51.4635	29.3548	51.4842	33.1398		51.3705	27.3054	51.3689	26.7370	51.4495	31.3009	51.5649	33.1294	51.4842	33.1398		51.3705	27.3054	51.4411	31.7304	51.3149	19.2841	51.5405	33.4321	51.4842	33.1398		51.3705	27.3054	51.3166	18.4327	51.6277	33.3323	51.5087	22.1667	51.4842	33.1398
51.4017	29.8465	51.4975	30.9540	51.5040	33.6282		51.4017	29.8465	51.3932	28.8390	51.4740	32.3272	51.5884	33.4550	51.5040	33.6282		51.4017	29.8465	51.4643	32.6875	51.3378	22.4246	51.5632	33.7594	51.5040	33.6282		51.4017	29.8465	51.3392	21.5765	51.6567	33.5354	51.5378	24.1987	51.5040	33.6282
51.4314	31.6091	51.5220	31.7911	51.5237	34.0023		51.4314	31.6091	51.4255	30.9587	51.4941	32.9694	51.6120	33.6915	51.5237	34.0023		51.4314	31.6091	51.4876	33.4016	51.3607	25.1261	51.5859	33.9940	51.5237	34.0023		51.4314	31.6091	51.3618	24.3081	51.6856	33.6674	51.5824	26.6360	51.5237	34.0023
51.4553	32.6510	51.5465	32.4219	51.5435	34.2856		51.4553	32.6510	51.4534	32.2737	51.5143	33.4665	51.6443	33.9083	51.5435	34.2856		51.4553	32.6510	51.5108	33.9258	51.3836	27.3920	51.6149	34.1922	51.5435	34.2856		51.4553	32.6510	51.3845	26.6265	51.7092	33.7376	51.6244	28.2888	51.5435	34.2856
51.4749	33.2998	51.5711	32.8903	51.5632	34.4974		51.4749	33.2998	51.4744	33.0035	51.5344	33.8471	51.6765	34.0395	51.5632	34.4974		51.4749	33.2998	51.5341	34.3048	51.4156	29.8750	51.6438	34.3099	51.5632	34.4974		51.4749	33.2998	51.4165	29.2346	51.7328	33.7826	51.6560	29.1981	51.5632	34.4974
51.4945	33.8018	51.5956	33.2331	51.5935	34.7173		51.4945	33.8018	51.4953	33.5623	51.5546	34.1352	51.6988	34.0965	51.5935	34.7173		51.4945	33.8018	51.5573	34.5745	51.4461	31.5875	51.6656	34.3611	51.5935	34.7173		51.4945	33.8018	51.4459	31.0115	51.7564	33.8086	51.6877	29.8792	51.5935	34.7173
51.5141	34.1859	51.6201	33.4798	51.6237	34.8488		51.5141	34.1859	51.5162	33.9845	51.5747	34.3505	51.7211	34.1328	51.6237	34.8488		51.5141	34.1859	51.5830	34.7784	51.4700	32.5637	51.6873	34.3882	51.6237	34.8488		51.5141	34.1859	51.4754	32.2929	51.7801	33.8203	51.7193	30.3815	51.6237	34.8488
51.5337	34.4763	51.6509	33.6887	51.6445	34.9049		51.5337	34.4763	51.5371	34.2995	51.6051	34.5713	51.7433	34.1534	51.6445	34.9049		51.5337	34.4763	51.6087	34.9108	51.4895	33.1724	51.7090	34.3967	51.6445	34.9049		51.5337	34.4763	51.4961	32.9564	51.8037	33.8214	51.7510	30.7460	51.6445	34.9049
51.5533	34.6933	51.6817	33.8185	51.6652	34.9403		51.5533	34.6933	51.5580	34.5313	51.6355	34.7048	51.7656	34.1620	51.6652	34.9403		51.5533	34.6933	51.6300	34.9819	51.5090	33.6441	51.7308	34.3912	51.6652	34.9403		51.5533	34.6933	51.5169	33.4662	51.8273	33.8144	51.7826	31.0063	51.6652	34.9403
51.5826	34.9140	51.7047	33.8798	51.6860	34.9597		51.5826	34.9140	51.5869	34.7491	51.6566	34.7631	51.7879	34.1617	51.6860	34.9597		51.5826	34.9140	51.6513	35.0269	51.5285	34.0055	51.7525	34.3749	51.6860	34.9597		51.5826	34.9140	51.5376	33.8536	51.8468	33.8040	51.8193	31.2114	51.6860	34.9597
51.6119	35.0478	51.7277	33.9182	51.7067	34.9670		51.6119	35.0478	51.6159	34.8832	51.6777	34.8002	51.8133	34.1532	51.7067	34.9670		51.6119	35.0478	51.6725	35.0524	51.5481	34.2788	51.7761	34.3479	51.7067	34.9670		51.6119	35.0478	51.5584	34.1445	51.8663	33.7902	51.8560	31.3425	51.7067	34.9670
51.6323	35.1067	51.7507	33.9392	51.7275	34.9652		51.6323	35.1067	51.6368	34.9446	51.6987	34.8210	51.8388	34.1382	51.7275	34.9652		51.6323	35.1067	51.6938	35.0631	51.5676	34.4826	51.7998	34.3135	51.7275	34.9652		51.6323	35.1067	51.5791	34.3600	51.8859	33.7737	51.8851	31.4094	51.7275	34.9652
51.6528	35.1443	51.7738	33.9471	51.7513	34.9549		51.6528	35.1443	51.6577	34.9837	51.7198	34.8296	51.8642	34.1182	51.7513	34.9549		51.6528	35.1443	51.7151	35.0628	51.5991	34.7011	51.8234	34.2732	51.7513	34.9549		51.6528	35.1443	51.6117	34.5851	51.9054	33.7550	51.9141	31.4519	51.7513	34.9549
51.6733	35.1653	51.7968	33.9451	51.7751	34.9379		51.6733	35.1653	51.6786	35.0058	51.7409	34.8289	51.8897	34.0946	51.7751	34.9379		51.6733	35.1653	51.7327	35.0562	51.6246	34.8076	51.8471	34.2283	51.7751	34.9379		51.6733	35.1653	51.6373	34.6940	51.9249	33.7344	51.9431	31.4759	51.7751	34.9379
51.6938	35.1740	51.8206	33.9353	51.7989	34.9160		51.6938	35.1740	51.6995	35.0152	51.7645	34.8201	51.9152	34.0681	51.7989	34.9160		51.6938	35.1740	51.7503	35.0450	51.6448	34.8609	51.8707	34.1798	51.7989	34.9160		51.6938	35.1740	51.6578	34.7513	51.9480	33.7083	51.9722	31.4861	51.7989	34.9160
51.7143	35.1734	51.8444	33.9194	51.8228	34.8903		51.7143	35.1734	51.7204	35.0150	51.7881	34.8048	51.9406	34.0394	51.8228	34.8903		51.7143	35.1734	51.7679	35.0302	51.6650	34.8930	51.8943	34.1284	51.8228	34.8903		51.7143	35.1734	51.6783	34.7881	51.9711	33.6805	52.0012	31.4859	51.8228	34.8903
51.7369	35.1646	51.8682	33.8989	51.8466	34.8617		51.7369	35.1646	51.7424	35.0070	51.8117	34.7846	51.9661	34.0090	51.8466	34.8617		51.7369	35.1646	51.7855	35.0125	51.6852	34.9087	51.9180	34.0745	51.8466	34.8617		51.7369	35.1646	51.6988	34.8092	51.9942	33.6513	52.0302	31.4778	51.8466	34.8617
51.7595	35.1495	51.8920	33.8748	51.8704	34.8309		51.7595	35.1495	51.7644	34.9930	51.8353	34.7607	52.0002	33.9660	51.8704	34.8309		51.7595	35.1495	51.8031	34.9924	51.7055	34.9120	51.9457	34.0087	51.8704	34.8309		51.7595	35.1495	51.7193	34.8184	52.0172	33.6209	52.0543	31.4666	51.8704	34.8309
51.7821	35.1295	51.9158	33.8479	51.8942	34.7984		51.7821	35.1295	51.7864	34.9743	51.8589	34.7340	52.0343	33.9209	51.8942	34.7984		51.7821	35.1295	51.8238	34.9664	51.7257	34.9058	51.9734	33.9405	51.8942	34.7984		51.7821	35.1295	51.7398	34.8186	52.0403	33.5895	52.0783	31.4520	51.8942	34.7984
51.8047	35.1058	51.9396	33.8188	51.9303	34.7464		51.8047	35.1058	51.8085	34.9521	51.8825	34.7051	52.0624	33.8824	51.9303	34.7464		51.8047	35.1058	51.8445	34.9383	51.7483	34.8904	52.0011	33.8702	51.9303	34.7464		51.8047	35.1058	51.7627	34.8108	52.0634	33.5572	52.1024	31.4347	51.9303	34.7464
51.8273	35.0794	51.9643	33.7867	51.9587	34.7038		51.8273	35.0794	51.8305	34.9272	51.9061	34.6744	52.0906	33.8429	51.9587	34.7038		51.8273	35.0794	51.8651	34.9085	51.7709	34.8680	52.0288	33.7980	51.9587	34.7038		51.8273	35.0794	51.7857	34.7965	52.0956	33.5107	52.1264	31.4153	51.9587	34.7038
51.8499	35.0507	51.9890	33.7530	51.9870	34.6599		51.8499	35.0507	51.8525	34.9001	51.9372	34.6319	52.1187	33.8024	51.9870	34.6599		51.8499	35.0507	51.8858	34.8772	51.7935	34.8403	52.0565	33.7240	51.9870	34.6599		51.8499	35.0507	51.8086	34.7773	52.1279	33.4629	52.1505	31.3940	51.9870	34.6599
51.8725	35.0203	52.0137	33.7181	52.0153	34.6147		51.8725	35.0203	51.8750	34.8706	51.9682	34.5873	52.1469	33.7610	52.0153	34.6147		51.8725	35.0203	51.9064	34.8447	51.8161	34.8085	52.0843	33.6485	52.0153	34.6147		51.8725	35.0203	51.8315	34.7544	52.1601	33.4138	52.1791	31.3668	52.0153	34.6147
51.9010	34.9799	52.0384	33.6820	52.0436	34.5685		51.9010	34.9799	51.8975	34.8396	51.9993	34.5411	52.1751	33.7187	52.0436	34.5685		51.9010	34.9799	51.9271	34.8111	51.8387	34.7736	52.1120	33.5715	52.0436	34.5685		51.9010	34.9799	51.8545	34.7286	52.1923	33.3635	52.2077	31.3379	52.0436	34.5685
51.9295	34.9376	52.0630	33.6449	52.0719	34.5213		51.9295	34.9376	51.9200	34.8074	52.0304	34.4933	52.2032	33.6756	52.0719	34.5213		51.9295	34.9376	51.9539	34.7662	51.8613	34.7361	52.1453	33.4770	52.0719	34.5213		51.9295	34.9376	51.8774	34.7005	52.2246	33.3122	52.2363	31.3075	52.0719	34.5213
51.9580	34.8938	52.0877	33.6069	52.1002	34.4731		51.9580	34.8938	51.9425	34.7741	52.0614	34.4443	52.2314	33.6318	52.1002	34.4731		51.9580	34.8938	51.9807	34.7199	51.8839	34.6965	52.1787	33.3805	52.1002	34.4731		51.9580	34.8938	51.9003	34.6707	52.2568	33.2597	52.2649	31.2759	52.1002	34.4731
51.9865	34.8486	52.1209	33.5547	52.1286	34.4240		51.9865	34.8486	51.9650	34.7399	52.0925	34.3940	52.2833	33.5488	52.1286	34.4240		51.9865	34.8486	52.0075	34.6723	51.9111	34.6466	52.2121	33.2822	52.1286	34.4240		51.9865	34.8486	51.9285	34.6320	52.3060	33.1778	52.2935	31.2432	52.1286	34.4240
52.0149	34.8022	52.1540	33.5011	52.1875	34.3190		52.0149	34.8022	51.9875	34.7048	52.1236	34.3426	52.3352	33.4634	52.1875	34.3190		52.0149	34.8022	52.0344	34.6237	51.9383	34.5947	52.2455	33.1823	52.1875	34.3190		52.0149	34.8022	51.9567	34.5914	52.3552	33.0936	52.3222	31.2095	52.1875	34.3190
52.0434	34.7546	52.1871	33.4462	52.2465	34.2105		52.0434	34.7546	52.0178	34.6563	52.1588	34.2829	52.3872	33.3756	52.2465	34.2105		52.0434	34.7546	52.0612	34.5740	51.9655	34.5409	52.2789	33.0807	52.2465	34.2105		52.0434	34.7546	51.9849	34.5494	52.4044	33.0073	52.3621	31.1612	52.2465	34.2105
52.0719	34.7060	52.2203	33.3902	52.3054	34.0985		52.0719	34.7060	52.0482	34.6064	52.1941	34.2218	52.4391	33.2856	52.3054	34.0985		52.0719	34.7060	52.0880	34.5234	51.9927	34.4857	52.3123	32.9776	52.3054	34.0985		52.0719	34.7060	52.0131	34.5060	52.4536	32.9190	52.4020	31.1114	52.3054	34.0985
52.1052	34.6479	52.2534	33.3331	52.3644	33.9833		52.1052	34.6479	52.0786	34.5554	52.2294	34.1594	52.4911	33.1933	52.3644	33.9833		52.1052	34.6479	52.1278	34.4464	52.0199	34.4290	52.3909	32.7291	52.3644	33.9833		52.1052	34.6479	52.0413	34.4614	52.5028	32.8287	52.4419	31.0602	52.3644	33.9833
52.1384	34.5885	52.2865	33.2749	52.4233	33.8651		52.1384	34.5885	52.1090	34.5032	52.2646	34.0957	52.5430	33.0990	52.4233	33.8651		52.1384	34.5885	52.1677	34.3674	52.0471	34.3710	52.4696	32.4735	52.4233	33.8651		52.1384	34.5885	52.0694	34.4158	52.5520	32.7366	52.4819	31.0077	52.4233	33.8651
52.1717	34.5278	52.3401	33.1786	52.4823	33.7441		52.1717	34.5278	52.1394	34.4500	52.2999	34.0307	52.6350	32.9274	52.4823	33.7441		52.1717	34.5278	52.2075	34.2865	52.0743	34.3118	52.5483	32.2116	52.4823	33.7441		52.1717	34.5278	52.0976	34.3691	52.6674	32.5138	52.5218	30.9541	52.4823	33.7441
52.2049	34.4659	52.3936	33.0798	52.5918	33.5124		52.2049	34.4659	52.1697	34.3957	52.3352	33.9646	52.7270	32.7504	52.5918	33.5124		52.2049	34.4659	52.2474	34.2039	52.1067	34.2401	52.6270	31.9445	52.5918	33.5124		52.2049	34.4659	52.1308	34.3129	52.7828	32.2830	52.5617	30.8993	52.5918	33.5124
52.2381	34.4027	52.4471	32.9786	52.7014	33.2729		52.2381	34.4027	52.2191	34.3053	52.4011	33.8379	52.8190	32.5687	52.7014	33.2729		52.2381	34.4027	52.2872	34.1195	52.1390	34.1668	52.7056	31.6733	52.7014	33.2729		52.2381	34.4027	52.1640	34.2554	52.8983	32.0456	52.6229	30.8134	52.7014	33.2729
52.2714	34.3384	52.5007	32.8751	52.8109	33.0271		52.2714	34.3384	52.2684	34.2124	52.4669	33.7075	52.9110	32.3831	52.8109	33.0271		52.2714	34.3384	52.3271	34.0334	52.1713	34.0921	52.7843	31.3989	52.8109	33.0271		52.2714	34.3384	52.1971	34.1966	53.0137	31.8032	52.6840	30.7251	52.8109	33.0271
52.3347	34.2128	52.5542	32.7694	52.9205	32.7763		52.3347	34.2128	52.3178	34.1170	52.5328	33.5737	53.0030	32.1943	52.9205	32.7763		52.3347	34.2128	52.3986	33.8751	52.2036	34.0160	52.9093	30.9572	52.9205	32.7763		52.3347	34.2128	52.2303	34.1367	53.1291	31.5571	52.7452	30.6346	52.9205	32.7763
52.3980	34.0834	52.6077	32.6617	53.0300	32.5220		52.3980	34.0834	52.3672	34.0192	52.5987	33.4366	53.0950	32.0030	53.0300	32.5220		52.3980	34.0834	52.4700	33.7121	52.2360	33.9385	53.0343	30.5110	53.0300	32.5220		52.3980	34.0834	52.2635	34.0756	53.2446	31.3087	52.8063	30.5421	53.0300	32.5220
52.4613	33.9504	52.7308	32.4075	53.1396	32.2655		52.4613	33.9504	52.4165	33.9193	52.6645	33.2966	53.3095	31.5513	53.1396	32.2655		52.4613	33.9504	52.5415	33.5448	52.2683	33.8598	53.1593	30.0633	53.1396	32.2655		52.4613	33.9504	52.2967	34.0134	53.4110	30.9494	52.8674	30.4477	53.1396	32.2655
52.5246	33.8141	52.8539	32.1453	53.3554	31.7582		52.5246	33.8141	52.4659	33.8172	52.7304	33.1537	53.5240	31.0981	53.3554	31.7582		52.5246	33.8141	52.6130	33.3737	52.3316	33.7022	53.2844	29.6173	53.3554	31.7582		52.5246	33.8141	52.3600	33.8915	53.5774	30.5917	52.9286	30.3516	53.3554	31.7582
52.5880	33.6747	52.9769	31.8770	53.5712	31.2556		52.5880	33.6747	52.5811	33.5713	52.8844	32.8113	53.7385	30.6507	53.5712	31.2556		52.5880	33.6747	52.6845	33.1992	52.3950	33.5402	53.4094	29.1752	53.5712	31.2556		52.5880	33.6747	52.4234	33.7659	53.7438	30.2389	53.0542	30.1494	53.5712	31.2556
52.6513	33.5324	53.1000	31.6045	53.7870	30.7646		52.6513	33.5324	52.6964	33.3163	53.0384	32.4603	53.9530	30.2148	53.7870	30.7646		52.6513	33.5324	52.7560	33.0220	52.4583	33.3743	53.5344	28.7390	53.7870	30.7646		52.6513	33.5324	52.4868	33.6368	53.9102	29.8936	53.1799	29.9419	53.7870	30.7646
52.8512	33.0684	53.2230	31.3295	54.0029	30.2912		52.8512	33.0684	52.8116	33.0539	53.1924	32.1043	54.1676	29.7951	54.0029	30.2912		52.8512	33.0684	52.8591	32.7623	52.5217	33.2049	53.7723	27.9316	54.0029	30.2912		52.8512	33.0684	52.5502	33.5046	54.0767	29.5580	53.3056	29.7307	54.0029	30.2912
53.0512	32.5888	53.3461	31.0536	54.2187	29.8398		53.0512	32.5888	52.9269	32.7859	53.3464	31.7469	54.5870	29.0332	54.2187	29.8398		53.0512	32.5888	52.9621	32.4989	52.5850	33.0322	54.0101	27.1620	54.2187	29.8398		53.0512	32.5888	52.6135	33.3693	54.4115	28.9179	53.4312	29.5171	54.2187	29.8398
53.2512	32.1025	53.5778	30.5371	54.6291	29.0530		53.2512	32.1025	53.0422	32.5138	53.5004	31.3912	55.0065	28.3649	54.6291	29.0530		53.2512	32.1025	53.0651	32.2330	52.6483	32.8567	54.2480	26.4379	54.6291	29.0530		53.2512	32.1025	52.6769	33.2312	54.7464	28.3339	53.5569	29.3024	54.6291	29.0530
53.4511	31.6172	53.8095	30.0315	55.0394	28.3738		53.4511	31.6172	53.1574	32.2393	53.8562	30.5889	55.4260	27.8001	55.0394	28.3738		53.4511	31.6172	53.1682	31.9658	52.7914	32.4519	54.4858	25.7641	55.0394	28.3738		53.4511	31.6172	52.8567	32.8274	55.0813	27.8128	53.6825	29.0878	55.0394	28.3738
53.6511	31.1396	54.0412	29.5439	55.4498	27.8102		53.6511	31.1396	53.3762	31.7169	54.2120	29.8349	55.7631	27.4230	55.4498	27.8102		53.6511	31.1396	53.2712	31.6985	52.9344	32.0388	54.7237	25.1432	55.4498	27.8102		53.6511	31.1396	53.0365	32.4106	55.4162	27.3574	53.9165	28.6920	55.4498	27.8102
54.0137	30.3090	54.2729	29.0795	55.7629	27.4586		54.0137	30.3090	53.5949	31.2004	54.5679	29.1463	56.1001	27.1104	55.7629	27.4586		54.0137	30.3090	53.5016	31.1072	53.0775	31.6210	55.2593	23.9375	55.7629	27.4586		54.0137	30.3090	53.2164	31.9870	55.7511	26.9675	54.1505	28.3061	55.7629	27.4586
54.3762	29.5433	54.5045	28.6421	56.0760	27.1711		54.3762	29.5433	53.8136	30.6974	54.9237	28.5330	56.4372	26.8560	56.0760	27.1711		54.3762	29.5433	53.7320	30.5303	53.2205	31.2024	55.7950	22.9899	56.0760	27.1711		54.3762	29.5433	53.3962	31.5623	56.0860	26.6403	54.3845	27.9351	56.0760	27.1711
54.7388	28.8562	54.9305	27.9159	56.3891	26.9411		54.7388	28.8562	54.0324	30.2138	55.2796	27.9992	56.7743	26.6502	56.3891	26.9411		54.7388	28.8562	53.9624	29.9755	53.3636	30.7860	56.3306	22.2731	56.3891	26.9411		54.7388	28.8562	53.5760	31.1413	56.4327	26.3615	54.6186	27.5825	56.3891	26.9411
55.1014	28.2542	55.3565	27.2994	56.7022	26.7597		55.1014	28.2542	54.2511	29.7539	55.7145	27.4543	57.1114	26.4823	56.7022	26.7597		55.1014	28.2542	54.1929	29.4484	53.7039	29.8194	56.8662	21.7534	56.7022	26.7597		55.1014	28.2542	53.9326	30.3323	56.7794	26.1347	54.8526	27.2510	56.7022	26.7597
55.4640	27.7385	55.7825	26.7950	57.0152	26.6166		55.4640	27.7385	54.6876	28.9159	56.0582	27.1039	57.4485	26.3411	57.0152	26.6166		55.4640	27.7385	54.5660	28.6623	54.0442	28.9109	57.4019	21.3970	57.0152	26.6166		55.4640	27.7385	54.2892	29.5783	57.1261	25.9488	55.3025	26.6794	57.0152	26.6166
55.8602	27.2700	56.1238	26.4692	57.3371	26.4989		55.8602	27.2700	55.1241	28.1957	56.4019	26.8166	57.8055	26.2097	57.3371	26.4989		55.8602	27.2700	54.9390	27.9693	54.3845	28.0805	57.9375	21.1716	57.3371	26.4989		55.8602	27.2700	54.6458	28.8950	57.4728	25.7921	55.7524	26.2015	57.3371	26.4989
56.2564	26.8925	56.4651	26.2062	57.6589	26.4011		56.2564	26.8925	55.5606	27.5970	56.7455	26.5825	58.1626	26.0877	57.6589	26.4011		56.2564	26.8925	55.3121	27.3736	54.7249	27.3382	58.4731	21.0464	57.6589	26.4011		56.2564	26.8925	55.0024	28.2913	57.8195	25.6540	56.1187	25.8826	57.6589	26.4011
56.6527	26.5927	56.8063	25.9972	57.9807	26.3152		56.6527	26.5927	55.9234	27.1882	57.0892	26.3901	58.5197	25.9689	57.9807	26.3152		56.6527	26.5927	55.6852	26.8743	55.0652	26.6867	59.0087	20.9920	57.9807	26.3152		56.6527	26.5927	55.3590	27.7707	58.2363	25.5005	56.4849	25.6223	57.9807	26.3152
57.0489	26.3533	57.1476	25.8317	58.3026	26.2351		57.0489	26.3533	56.2862	26.8521	57.4329	26.2275	58.8767	25.8499	58.3026	26.2351		57.0489	26.3533	56.0583	26.4660	55.5356	25.9314	59.5444	20.9824	58.3026	26.2351		57.0489	26.3533	55.7662	27.2760	58.6532	25.3509	56.8511	25.4129	58.3026	26.2351
57.4452	26.1559	57.4889	25.6985	58.6244	26.1570		57.4452	26.1559	56.6491	26.5780	57.8032	26.0731	59.2338	25.7300	58.6244	26.1570		57.4452	26.1559	56.4314	26.1397	56.0060	25.3354	60.0800	20.9972	58.6244	26.1570		57.4452	26.1559	56.1013	26.9449	59.0701	25.1998	57.2173	25.2443	58.6244	26.1570
57.8414	25.9834	57.8596	25.5784	59.1831	26.0229		57.8414	25.9834	57.0119	26.3530	58.1736	25.9296	59.5908	25.6107	59.1831	26.0229		57.8414	25.9834	56.8045	25.8833	56.4764	24.8821	60.6156	21.0217	59.1831	26.0229		57.8414	25.9834	56.4364	26.6746	59.4870	25.0470	57.5836	25.1057	59.1831	26.0229
58.2570	25.8150	58.2302	25.4730	59.7418	25.8918		58.2570	25.8150	57.3748	26.1637	58.5439	25.7893	60.0576	25.4604	59.7418	25.8918		58.2570	25.8150	57.1994	25.6716	56.9468	24.5500	61.1952	21.0488	59.7418	25.8918		58.2570	25.8150	56.7716	26.4556	59.9039	24.8955	57.9649	24.9819	59.7418	25.8918
58.6726	25.6492	58.6009	25.3740	60.2052	25.7914		58.6726	25.6492	57.7473	25.9928	58.9143	25.6485	60.5243	25.3230	60.2052	25.7914		58.6726	25.6492	57.5943	25.5036	57.4172	24.3139	61.7747	21.0716	60.2052	25.7914		58.6726	25.6492	57.1067	26.2767	60.3751	24.7314	58.3463	24.8691	60.2052	25.7914
59.0881	25.4817	58.9715	25.2764	60.6687	25.7061		59.0881	25.4817	58.1198	25.8341	59.2846	25.5064	60.9911	25.2035	60.6687	25.7061		59.0881	25.4817	57.9892	25.3625	57.8876	24.1471	62.3543	21.0889	60.6687	25.7061		59.0881	25.4817	57.4418	26.1265	60.8464	24.5805	58.7276	24.7600	60.6687	25.7061
59.5037	25.3128	59.3422	25.1783	61.1322	25.6406		59.5037	25.3128	58.4924	25.6795	59.6549	25.3650	61.4579	25.1046	61.1322	25.6406		59.5037	25.3128	58.3841	25.2353	58.3580	24.0242	62.9338	21.1024	61.1322	25.6406		59.5037	25.3128	57.8103	25.9824	61.3177	24.4469	59.1090	24.6506	61.1322	25.6406
59.9193	25.1464	59.7129	25.0803	61.5957	25.5970		59.9193	25.1464	58.8649	25.5243	60.1120	25.1962	61.9246	25.0272	61.5957	25.5970		59.9193	25.1464	58.7790	25.1126	58.8284	23.9247	63.5133	21.1140	61.5957	25.5970		59.9193	25.1464	58.1787	25.8494	61.7889	24.3325	59.4903	24.5395	61.5957	25.5970
60.3703	24.9740	60.2233	24.9498	62.0592	25.5757		60.3703	24.9740	59.2375	25.3675	60.5691	25.0392	62.7331	24.9420	62.0592	25.5757		60.3703	24.9740	59.2720	24.9593	59.2988	23.8341	64.1989	21.1281	62.0592	25.5757		60.3703	24.9740	58.5472	25.7200	62.2602	24.2377	59.8717	24.4280	62.0592	25.5757
60.8212	24.8153	60.7337	24.8301	62.7959	25.5855		60.8212	24.8153	59.6100	25.2107	61.0261	24.8984	63.5417	24.9134	62.7959	25.5855		60.8212	24.8153	59.7650	24.8040	59.8530	23.7281	64.8844	21.1446	62.7959	25.5855		60.8212	24.8153	58.9157	25.5900	63.0883	24.1150	60.3489	24.2917	62.7959	25.5855
61.2722	24.6737	61.2442	24.7269	63.5326	25.6440		61.2722	24.6737	60.0706	25.0217	61.4832	24.7766	64.3502	24.9321	63.5326	25.6440		61.2722	24.6737	60.2579	24.6508	60.4072	23.6191	65.5699	21.1648	63.5326	25.6440		61.2722	24.6737	59.2842	25.4586	63.9163	24.0424	60.8262	24.1637	63.5326	25.6440
61.7232	24.5508	61.7546	24.6439	64.2693	25.7440		61.7232	24.5508	60.5313	24.8435	61.9403	24.6746	65.1587	24.9885	64.2693	25.7440		61.7232	24.5508	60.7509	24.5064	60.9614	23.5102	66.2555	21.1892	64.2693	25.7440		61.7232	24.5508	59.6527	25.3275	64.7444	24.0109	61.3035	24.0484	64.2693	25.7440
62.1741	24.4467	62.2651	24.5828	65.0059	25.8778		62.1741	24.4467	60.9919	24.6809	62.7335	24.5424	65.9673	25.0744	65.0059	25.8778		62.1741	24.4467	61.2439	24.3761	61.5156	23.4068	66.9410	21.2176	65.0059	25.8778		62.1741	24.4467	60.1180	25.1670	65.5725	24.0118	61.7808	23.9487	65.0059	25.8778
62.9986	24.3009	63.0806	24.5285	65.7426	26.0387		62.9986	24.3009	61.4525	24.5369	63.5268	24.4620	66.9871	25.2142	65.7426	26.0387		62.9986	24.3009	61.7934	24.2517	62.0698	23.3140	67.8407	21.2603	65.7426	26.0387		62.9986	24.3009	60.5834	25.0176	66.4006	24.0376	62.2581	23.8660	65.7426	26.0387
63.8230	24.2062	63.8962	24.5232	66.7139	26.2826		63.8230	24.2062	61.9132	24.4124	64.3200	24.4250	68.0068	25.3789	66.7139	26.2826		63.8230	24.2062	62.3430	24.1508	62.6844	23.2267	68.7405	21.3078	66.7139	26.2826		63.8230	24.2062	61.0487	24.8843	67.4851	24.0992	63.0762	23.7625	66.7139	26.2826
64.6475	24.1533	64.7118	24.5592	67.6852	26.5522		64.6475	24.1533	62.7009	24.2425	65.1133	24.4228	69.0266	25.5593	67.6852	26.5522		64.6475	24.1533	62.8926	24.0728	63.2990	23.1574	69.6403	21.3583	67.6852	26.5522		64.6475	24.1533	61.5140	24.7698	68.5696	24.1821	63.8944	23.7043	67.6852	26.5522
65.4719	24.1328	65.5274	24.6288	68.6565	26.8383		65.4719	24.1328	63.4886	24.1220	65.9065	24.4476	70.0464	25.7481	68.6565	26.8383		65.4719	24.1328	63.4421	24.0159	63.9136	23.1054	70.5401	21.4100	68.6565	26.8383		65.4719	24.1328	61.9794	24.6754	69.6541	24.2774	64.7125	23.6848	68.6565	26.8383
66.2964	24.1372	66.3429	24.7246	69.6278	27.1334		66.2964	24.1372	64.2762	24.0428	66.8868	24.5067	71.0662	25.9395	69.6278	27.1334		66.2964	24.1372	63.9917	23.9780	64.5282	23.0695	71.4398	21.4613	69.6278	27.1334		66.2964	24.1372	62.7748	24.5579	70.7386	24.3781	65.5307	23.6967	69.6278	27.1334
67.3707	24.1705	67.3546	24.8709	70.5991	27.4315		67.3707	24.1705	65.0639	23.9966	67.8671	24.5882	72.7366	26.2469	70.5991	27.4315		67.3707	24.1705	64.7459	23.9524	65.1428	23.0478	73.1701	21.5529	70.5991	27.4315		67.3707	24.1705	63.5703	24.4911	71.8231	24.4789	66.3489	23.7335	70.5991	27.4315
68.4449	24.2248	68.3662	25.0388	71.9717	27.8487		68.4449	24.2248	65.8516	23.9762	68.8473	24.6847	74.4071	26.5321	71.9717	27.8487		68.4449	24.2248	65.5001	23.9521	66.0138	23.0375	74.9004	21.6270	71.9717	27.8487		68.4449	24.2248	64.3658	24.4667	73.5014	24.6249	67.3500	23.8041	71.9717	27.8487
69.5192	24.2916	69.3779	25.2203	73.3444	28.2508		69.5192	24.2916	66.8242	23.9779	69.8276	24.7899	76.0776	26.7838	73.3444	28.2508		69.5192	24.2916	66.2544	23.9721	66.8848	23.0465	76.6307	21.6760	73.3444	28.2508		69.5192	24.2916	65.1612	24.4763	75.1797	24.7475	68.3511	23.8949	73.3444	28.2508
70.5935	24.3643	70.3896	25.4090	74.7170	28.6298		70.5935	24.3643	67.7967	24.0011	70.8079	24.8989	77.7480	26.9948	74.7170	28.6298		70.5935	24.3643	67.0086	24.0077	67.7558	23.0702	78.3610	21.6943	74.7170	28.6298		70.5935	24.3643	65.9567	24.5121	76.8580	24.8381	69.3522	23.9990	74.7170	28.6298
71.6678	24.4376	71.4012	25.5995	76.0896	28.9799		71.6678	24.4376	68.7693	24.0388	72.4844	25.0837	79.4185	27.1609	76.0896	28.9799		71.6678	24.4376	67.7628	24.0553	68.6269	23.1044	80.0913	21.6782	76.0896	28.9799		71.6678	24.4376	66.9395	24.5835	78.5362	24.8912	70.3533	24.1105	76.0896	28.9799
73.3423	24.5439	73.0801	25.9090	77.4623	29.2972		73.3423	24.5439	69.7418	24.0853	74.1609	25.2527	81.0889	27.2802	77.4623	29.2972		73.3423	24.5439	69.0705	24.1568	69.4979	23.1457	81.8286	21.6256	77.4623	29.2972		73.3423	24.5439	67.9222	24.6759	80.2145	24.9041	71.3544	24.2248	77.4623	29.2972
75.0169	24.6297	74.7591	26.1963	79.1205	29.6334		75.0169	24.6297	70.7144	24.1364	75.8374	25.3947	82.7831	27.3529	79.1205	29.6334		75.0169	24.6297	70.3782	24.2707	71.0333	23.2272	83.5660	21.5357	79.1205	29.6334		75.0169	24.6297	68.9050	24.7815	81.9045	24.8751	73.0420	24.4139	79.1205	29.6334
76.6915	24.6864	76.4380	26.4504	80.7787	29.9155		76.6915	24.6864	72.3905	24.2251	77.5139	25.5027	84.4772	27.3779	80.7787	29.9155		76.6915	24.6864	71.6859	24.3859	72.5687	23.3081	85.3033	21.4090	80.7787	29.9155		76.6915	24.6864	69.8878	24.8943	83.5946	24.8043	74.7295	24.5855	80.7787	29.9155
78.3661	24.7091	78.1169	26.6644	82.4369	30.1436		78.3661	24.7091	74.0666	24.3025	79.1904	25.5724	86.1714	27.3574	82.4369	30.1436		78.3661	24.7091	72.9936	24.4946	74.1042	23.3785	87.0406	21.2467	82.4369	30.1436		78.3661	24.7091	70.8706	25.0091	85.2846	24.6931	76.4171	24.7294	82.4369	30.1436
80.0407	24.6948	79.7958	26.8341	84.0951	30.3191		80.0407	24.6948	75.7427	24.3584	80.8669	25.6015	87.8655	27.2943	84.0951	30.3191		80.0407	24.6948	74.3013	24.5904	75.6396	23.4309	88.7779	21.0504	84.0951	30.3191		80.0407	24.6948	72.5479	25.1989	86.9746	24.5435	78.1047	24.8389	84.0951	30.3191
81.7288	24.6417	81.4747	26.9576	85.7533	30.4441		81.7288	24.6417	77.4188	24.3864	82.5751	25.5887	89.5597	27.1920	85.7533	30.4441		81.7288	24.6417	75.9755	24.6875	77.1750	23.4603	90.7084	20.7949	85.7533	30.4441		81.7288	24.6417	74.2253	25.3673	88.6647	24.3581	79.7923	24.9100	85.7533	30.4441
83.4169	24.5500	83.1783	27.0353	87.4495	30.5226		83.4169	24.5500	79.0950	24.3826	84.2833	25.5338	91.3788	27.0423	87.4495	30.5226		83.4169	24.5500	77.6497	24.7493	78.8662	23.4621	92.6389	20.5033	87.4495	30.5226		83.4169	24.5500	75.9026	25.5032	90.5184	24.1170	81.4799	24.9405	87.4495	30.5226
85.1050	24.4208	84.8819	27.0660	89.1457	30.5546		85.1050	24.4208	80.7755	24.3446	85.9914	25.4384	93.1979	26.8555	89.1457	30.5546		85.1050	24.4208	79.3240	24.7717	80.5574	23.4289	94.5693	20.1788	89.1457	30.5546		85.1050	24.4208	77.5800	25.5999	92.3721	23.8402	83.1676	24.9299	89.1457	30.5546
86.7931	24.2559	86.5854	27.0518	90.8419	30.5440		86.7931	24.2559	82.4561	24.2715	87.6996	25.3047	95.0171	26.6356	90.8419	30.5440		86.7931	24.2559	80.9982	24.7526	82.2486	23.3596	96.4998	19.8247	90.8419	30.5440		86.7931	24.2559	79.2573	25.6536	94.2258	23.5317	84.8552	24.8789	90.8419	30.5440
88.4812	24.0575	88.2890	26.9954	92.5381	30.4945		88.4812	24.0575	84.1366	24.1634	89.4078	25.1356	96.8362	26.3864	92.5381	30.4945		88.4812	24.0575	82.6724	24.6920	83.9398	23.2541	98.4303	19.4443	92.5381	30.4945		88.4812	24.0575	80.9347	25.6625	96.0795	23.1950	86.5429	24.7889	92.5381	30.4945
90.3344	23.8044	89.9926	26.8998	94.2343	30.4101		90.3344	23.8044	85.8172	24.0215	91.2530	24.9165	98.6553	26.1114	94.2343	30.4101		90.3344	23.8044	84.3944	24.5871	85.6310	23.1135	100.3608	19.0407	94.2343	30.4101		90.3344	23.8044	82.6418	25.6255	97.9332	22.8333	88.2305	24.6621	94.2343	30.4101
92.1875	23.5178	91.8272	26.7569	96.1381	30.2782		92.1875	23.5178	87.4977	23.8476	93.0981	24.6633	100.8397	25.7520	96.1381	30.2782		92.1875	23.5178	86.1164	24.4410	87.4258	22.9276	103.2537	18.3978	96.1381	30.2782		92.1875	23.5178	84.3490	25.5433	99.7869	22.4498	90.0789	24.4839	96.1381	30.2782
94.0407	23.2013	93.6618	26.5769	98.0419	30.1119		94.0407	23.2013	89.3497	23.6219	94.9433	24.3798	103.0241	25.3657	98.0419	30.1119		94.0407	23.2013	87.8384	24.2562	89.2206	22.7064	106.1467	17.7163	98.0419	30.1119		94.0407	23.2013	86.0561	25.4180	101.4831	22.0824	91.9273	24.2684	98.0419	30.1119
95.8939	22.8582	95.4964	26.3634	99.9457	29.9154		95.8939	22.8582	91.2016	23.3634	96.7884	24.0693	105.2085	24.9564	99.9457	29.9154		95.8939	22.8582	89.5605	24.0357	91.0154	22.4524	109.0397	17.0038	99.9457	29.9154		95.8939	22.8582	87.7633	25.2525	103.1793	21.7013	93.7758	24.0193	99.9457	29.9154
97.7470	22.4913	97.3310	26.1203	101.8495	29.6929		97.7470	22.4913	93.0536	23.0752	98.6336	23.7353	107.3929	24.5278	101.8495	29.6929		97.7470	22.4913	91.2825	23.7826	92.8102	22.1687	111.9326	16.2658	101.8495	29.6929		97.7470	22.4913	89.4704	25.0499	104.8755	21.3082	95.6242	23.7399	101.8495	29.6929
99.6002	22.1036	99.1656	25.8515	103.7534	29.4480		99.6002	22.1036	94.9056	22.7600	100.9155	23.2941	109.5773	24.0833	103.7534	29.4480		99.6002	22.1036	93.2104	23.4644	94.6050	21.8582	114.8256	15.5059	103.7534	29.4480		99.6002	22.1036	91.3160	24.7931	106.5718	20.9045	97.4726	23.4330	103.7534	29.4480
101.5605	21.6741	101.0003	25.5605	106.2004	29.1054		101.5605	21.6741	96.7575	22.4208	103.1975	22.8263	112.3180	23.5069	106.2004	29.1054		101.5605	21.6741	95.1383	23.1137	96.7185	21.4618	117.7185	14.7276	106.2004	29.1054		101.5605	21.6741	93.1615	24.5014	108.2680	20.4913	99.3210	23.1030	106.2004	29.1054
103.5207	21.2272	103.2747	25.1729	108.6475	28.7368		103.5207	21.2272	98.6095	22.0604	105.4795	22.3362	115.0587	22.9133	108.6475	28.7368		103.5207	21.2272	97.0662	22.7346	98.8319	21.0364	122.0354	13.5389	108.6475	28.7368		103.5207	21.2272	95.0071	24.1786	111.2728	19.7394	101.3468	22.7186	108.6475	28.7368
105.4810	20.7654	105.5491	24.7602	111.0946	28.3471		105.4810	20.7654	101.3612	21.4915	107.7615	21.8272	117.7995	22.3058	111.0946	28.3471		105.4810	20.7654	98.9941	22.3306	100.9454	20.5857	126.3522	12.3222	111.0946	28.3471		105.4810	20.7654	96.8527	23.8286	114.2777	18.9662	103.3725	22.3131	111.0946	28.3471
107.4413	20.2904	107.8235	24.3264	113.5416	27.9401		107.4413	20.2904	104.1130	20.8885	110.0435	21.3024	120.5402	21.6868	113.5416	27.9401		107.4413	20.2904	100.9220	21.9052	103.0589	20.1133	130.6690	11.0794	113.5416	27.9401		107.4413	20.2904	98.6983	23.4549	117.2825	18.1753	105.3983	21.8885	113.5416	27.9401
109.4016	19.8040	110.0980	23.8753	115.9887	27.5191		109.4016	19.8040	106.8647	20.2568	113.4054	20.5052	123.2809	21.0580	115.9887	27.5191		109.4016	19.8040	103.4136	21.3284	105.1724	19.6221	134.9858	9.8116	115.9887	27.5191		109.4016	19.8040	100.9866	22.9635	120.2873	17.3690	107.4240	21.4480	115.9887	27.5191
112.8181	18.9326	112.3724	23.4096	119.7461	26.8510		112.8181	18.9326	109.6165	19.6019	116.7674	19.6845	127.5348	20.0655	119.7461	26.8510		112.8181	18.9326	105.9053	20.7260	108.0951	18.9167	139.3027	8.5193	119.7461	26.8510		112.8181	18.9326	103.2750	22.4459	123.2921	16.5490	109.4498	20.9941	119.7461	26.8510
116.2346	18.0363	115.8301	22.6790	123.5036	26.1633		116.2346	18.0363	112.3682	18.9276	120.1293	18.8448	131.7886	19.0565	123.5036	26.1633		116.2346	18.0363	108.3970	20.1025	111.0178	18.1858	145.9894	6.4667	123.5036	26.1633		116.2346	18.0363	105.5634	21.9062	128.7801	15.0195	112.1124	20.3794	123.5036	26.1633
119.6511	17.1189	119.2878	21.9270	127.2610	25.4608		119.6511	17.1189	115.1200	18.2361	123.4913	17.9887	136.0424	18.0330	127.2610	25.4608		119.6511	17.1189	110.8886	19.4614	113.9405	17.4340	152.6762	4.3462	127.2610	25.4608		119.6511	17.1189	107.8518	21.3480	134.2680	13.4518	114.7749	19.7473	127.2610	25.4608
123.0676	16.1829	122.7455	21.1584	131.0185	24.7467		123.0676	16.1829	118.0901	17.4734	126.8532	17.1178	140.2963	16.9961	131.0185	24.7467		123.0676	16.1829	113.3803	18.8053	116.8632	16.6644	159.3629	2.1486	131.0185	24.7467		123.0676	16.1829	110.1402	20.7747	139.7559	11.8465	117.4375	19.1014	131.0185	24.7467
126.4841	15.2298	126.2031	20.3757	134.7759	24.0231		126.4841	15.2298	121.0602	16.6958	132.5719	15.6059	144.5501	15.9462	134.7759	24.0231		126.4841	15.2298	117.2606	17.7586	119.7859	15.8793	166.0497	-0.1384	134.7759	24.0231		126.4841	15.2298	113.3857	19.9396	145.2438	10.2016	120.1000	18.4440	134.7759	24.0231
132.5907	13.4861	129.6608	19.5811	139.9588	23.0130		132.5907	13.4861	124.0303	15.9044	138.2907	14.0595	152.0624	14.0617	139.9588	23.0130		132.5907	13.4861	121.1409	16.6866	124.7275	14.5212	172.7364	-2.5279	139.9588	23.0130		132.5907	13.4861	116.6313	19.0832	150.7317	8.5130	122.7626	17.7756	139.9588	23.0130
138.6974	11.6923	135.9072	18.1212	145.1417	21.9922		138.6974	11.6923	127.0004	15.1001	144.0094	12.4792	159.5746	12.1388	145.1417	21.9922		138.6974	11.6923	125.0212	15.5926	129.6691	13.1287	181.2358	-5.7258	145.1417	21.9922		138.6974	11.6923	119.8768	18.2094	160.2129	5.4748	125.4251	17.0979	145.1417	21.9922
144.8040	9.8462	142.1535	16.6352	150.3246	20.9630		144.8040	9.8462	129.9705	14.2836	149.7282	10.8629	167.0869	10.1749	150.3246	20.9630		144.8040	9.8462	128.9016	14.4783	134.6107	11.7039	187.3632	-8.1452	150.3246	20.9630		144.8040	9.8462	123.1223	17.3204	169.6941	2.2465	129.8429	15.9556	150.3246	20.9630
150.9107	7.9421	148.3998	15.1251	155.5076	19.9265		150.9107	7.9421	135.2239	12.8096	155.4470	9.2070	174.5991	8.1649	155.5076	19.9265		150.9107	7.9421	132.7819	13.3441	139.5522	10.2466	193.4906	-10.6498	155.5076	19.9265		150.9107	7.9421	126.3679	16.4174	179.1754	-1.2304	134.2606	14.7925	155.5076	19.9265
157.0173	5.9708	154.6461	13.5905	160.6905	18.8836		157.0173	5.9708	140.4772	11.2966	164.9629	6.3511	182.1113	6.1004	160.6905	18.8836		157.0173	5.9708	140.1088	11.1477	144.4938	8.7549	199.6180	-13.2219	160.6905	18.8836		157.0173	5.9708	131.0904	15.0798	188.6566	-5.0288	138.6784	13.6095	160.6905	18.8836
166.7462	2.6601	160.8925	12.0298	167.5646	17.4919		166.7462	2.6601	145.7306	9.7442	174.4788	3.3420	192.9881	2.9918	167.5646	17.4919		166.7462	2.6601	147.4358	8.8753	153.9686	5.7867	204.5598	-15.3331	167.5646	17.4919		166.7462	2.6601	135.8129	13.7160	191.6281	-6.2978	143.0961	12.4072	167.5646	17.4919
176.4750	-0.9203	169.7071	9.7811	174.4387	16.0920		176.4750	-0.9203	150.9840	8.1505	183.9947	0.1354	203.8649	-0.3020	174.4387	16.0920		176.4750	-0.9203	154.7627	6.5145	163.4434	2.6485	208.8128	-17.1724	174.4387	16.0920		176.4750	-0.9203	140.5354	12.3257	194.5995	-7.6077	147.5139	11.1848	174.4387	16.0920
186.2038	-4.8545	178.5218	7.4725	181.3128	14.6849		186.2038	-4.8545	158.8018	5.6961	193.5106	-3.3247	214.7417	-3.8420	181.3128	14.6849		186.2038	-4.8545	162.0897	4.0469	172.9182	-0.7076	213.0657	-19.0365	181.3128	14.6849		186.2038	-4.8545	145.2579	10.9071	197.5710	-8.9573	154.3060	9.2627	181.3128	14.6849
189.2103	-6.1563	187.3364	5.0950	188.1869	13.2701		189.2103	-6.1563	166.6197	3.1234	200.4475	-6.0443	222.3172	-6.4864	188.1869	13.2701		189.2103	-6.1563	169.4166	1.4457	182.3930	-4.3407	216.0650	-20.3712	188.1869	13.2701		189.2103	-6.1563	149.9804	9.4578	200.5425	-10.3451	161.0981	7.2845	188.1869	13.2701
192.2169	-7.5030	196.1511	2.6334	195.0610	11.8469		192.2169	-7.5030	174.4375	0.3973	207.3843	-8.9503	229.8927	-9.2918	195.0610	11.8469		192.2169	-7.5030	177.1586	-1.4838	185.5045	-5.6044	219.0643	-21.7300	195.0610	11.8469		192.2169	-7.5030	159.2371	6.5138	203.5139	-11.7686	167.8903	5.2422	195.0610	11.8469
195.2234	-8.8940	204.9658	0.0645	204.1390	9.9511		195.2234	-8.8940	182.2554	-2.5245	212.9512	-11.4165	237.4682	-12.2527	204.1390	9.9511		195.2234	-8.8940	184.9006	-4.6415	188.6159	-6.9050	221.5010	-22.8568	204.1390	9.9511		195.2234	-8.8940	168.4937	3.4007	208.4386	-14.1980	174.6824	3.1248	204.1390	9.9511
198.2299	-10.3276	214.7864	-2.9591	213.2170	8.0314		198.2299	-10.3276	190.0732	-5.6839	218.5180	-13.9887	245.0436	-15.3531	213.2170	8.0314		198.2299	-10.3276	190.7829	-7.2168	191.7273	-8.2417	223.9377	-24.0101	213.2170	8.0314		198.2299	-10.3276	177.7503	0.0661	213.3633	-16.7044	181.4745	0.9179	213.2170	8.0314
201.2364	-11.8015	224.6071	-6.1867	222.2950	6.0797		201.2364	-11.8015	195.7377	-8.1403	222.9772	-16.1153	247.3931	-16.3400	222.2950	6.0797		201.2364	-11.8015	196.6652	-9.9498	194.8387	-9.6132	226.3744	-25.1959	222.2950	6.0797		201.2364	-11.8015	187.0070	-3.5540	216.9975	-18.5989	191.3664	-2.4973	222.2950	6.0797
206.1369	-14.2810	231.4785	-8.5797	231.3730	4.0852		206.1369	-14.2810	201.4021	-10.7389	227.4364	-18.2963	249.7425	-17.3386	231.3730	4.0852		206.1369	-14.2810	202.5475	-12.8289	197.9502	-11.0173	228.8111	-26.4206	231.3730	4.0852		206.1369	-14.2810	193.2921	-6.2139	220.6317	-20.5358	199.1615	-5.3891	231.3730	4.0852
211.0373	-16.8451	238.3500	-11.0812	240.4510	2.0336		211.0373	-16.8451	207.0666	-13.4675	230.9782	-20.0702	252.0920	-18.3502	240.4510	2.0336		211.0373	-16.8451	208.4298	-15.8312	202.5755	-13.1586	232.0108	-28.0988	240.4510	2.0336		211.0373	-16.8451	199.5772	-9.0565	222.9450	-21.7946	205.2963	-7.8047	240.4510	2.0336
214.5331	-18.7213	245.2215	-13.6804	252.0455	-0.6980		214.5331	-18.7213	212.7310	-16.3077	234.5200	-21.8904	254.4414	-19.3764	252.0455	-0.6980		214.5331	-18.7213	210.2742	-16.7938	207.2009	-15.3555	235.2105	-29.8719	252.0455	-0.6980		214.5331	-18.7213	205.8624	-12.0764	225.2583	-23.0788	211.4312	-10.3428	252.0455	-0.6980
218.0288	-20.6402	250.7358	-15.8292	263.6400	-3.5949		218.0288	-20.6402	214.5514	-17.2411	238.0619	-23.7714	256.7909	-20.4196	263.6400	-3.5949		218.0288	-20.6402	212.1185	-17.7655	210.9597	-17.1763	238.4102	-31.7588	263.6400	-3.5949		218.0288	-20.6402	212.1475	-15.2501	227.5716	-24.3939	217.5660	-12.9918	263.6400	-3.5949
220.2705	-21.8967	255.5269	-17.7419	273.1191	-6.1197		220.2705	-21.8967	216.3719	-18.1840	241.6037	-25.7329	260.5426	-22.1291	273.1191	-6.1197		220.2705	-21.8967	213.9629	-18.7469	214.7185	-19.0291	241.6100	-33.7817	273.1191	-6.1197		220.2705	-21.8967	216.2173	-17.3747	229.8849	-25.7463	223.7009	-15.7355	273.1191	-6.1197
222.5123	-23.1785	260.3180	-19.7062	282.5981	-8.8079		222.5123	-23.1785	218.1923	-19.1373	245.1456	-27.7977	264.2943	-23.9070	282.5981	-8.8079		222.5123	-23.1785	215.8073	-19.7389	218.4773	-20.9211	244.8097	-35.9687	282.5981	-8.8079		222.5123	-23.1785	219.9966	-19.3934	232.7775	-27.4996	227.7877	-17.6098	282.5981	-8.8079
224.7540	-24.4908	263.5674	-21.0752	292.0772	-11.6715		224.7540	-24.4908	220.0127	-20.1020	249.4801	-30.5027	268.0460	-25.7738	292.0772	-11.6715		224.7540	-24.4908	217.6517	-20.7428	222.2361	-22.8664	248.0157	-38.3620	292.0772	-11.6715		224.7540	-24.4908	222.7396	-20.8896	235.6700	-29.3353	231.8746	-19.5241	292.0772	-11.6715
226.9957	-25.8395	266.8167	-22.4844	301.5562	-14.7184		226.9957	-25.8395	221.8331	-21.0797	252.6996	-32.6669	271.7977	-27.7543	301.5562	-14.7184		226.9957	-25.8395	220.6260	-22.3920	225.9949	-24.8853	251.2217	-41.0081	301.5562	-14.7184		226.9957	-25.8395	224.9667	-22.1276	238.5626	-31.2692	235.9615	-21.4895	301.5562	-14.7184
229.7656	-27.5649	269.5189	-23.6944	308.0577	-16.9221		229.7656	-27.5649	224.8493	-22.7333	255.9190	-34.9926	275.5494	-29.8756	308.0577	-16.9221		229.7656	-27.5649	223.6004	-24.0872	231.4389	-27.9927	253.7074	-43.2724	308.0577	-16.9221		229.7656	-27.5649	227.1937	-23.3913	241.4552	-33.3193	240.0483	-23.5256	308.0577	-16.9221
232.5354	-29.3674	272.2211	-24.9473	313.3673	-18.8029		232.5354	-29.3674	227.8655	-24.4387	259.1384	-37.5146	279.7662	-32.4656	313.3673	-18.8029		232.5354	-29.3674	226.5747	-25.8408	233.2107	-29.0627	255.7273	-45.2737	313.3673	-18.8029		232.5354	-29.3674	229.4208	-24.6859	244.3478	-35.5073	244.1352	-25.6599	313.3673	-18.8029
235.3052	-31.2610	274.9233	-26.2513	318.6769	-20.7797		235.3052	-31.2610	230.8816	-26.2090	262.3578	-40.2806	283.9829	-35.3230	318.6769	-20.7797		235.3052	-31.2610	229.5490	-27.6674	234.9824	-30.1679	257.7471	-47.4364	318.6769	-20.7797		235.3052	-31.2610	231.6479	-26.0171	247.3265	-37.9352	249.4896	-28.6607	318.6769	-20.7797
238.0751	-33.2611	277.6255	-27.6155	323.9865	-22.8867		238.0751	-33.2611	233.8978	-28.0595	264.7988	-42.5766	288.1997	-38.5185	323.9865	-22.8867		238.0751	-33.2611	232.5234	-29.5829	236.7542	-31.3118	259.7670	-49.7720	323.9865	-22.8867		238.0751	-33.2611	235.2537	-28.2651	250.3053	-40.5822	251.2893	-29.7339	323.9865	-22.8867
240.8449	-35.3867	282.0162	-29.9842	329.2961	-25.1728		240.8449	-35.3867	236.9140	-30.0067	266.7923	-44.6019	291.5904	-41.4005	329.2961	-25.1728		240.8449	-35.3867	236.2418	-32.1289	238.5259	-32.4978	261.7868	-52.2858	329.2961	-25.1728		240.8449	-35.3867	238.8596	-30.6529	252.6764	-42.8797	253.0891	-30.8455	329.2961	-25.1728
243.4751	-37.5437	286.4069	-32.5816	334.6056	-27.7013		243.4751	-37.5437	240.2036	-32.2621	268.7858	-46.7788	294.1338	-43.7899	334.6056	-27.7013		243.4751	-37.5437	239.9602	-34.8807	240.2977	-33.7304	262.4633	-53.1678	334.6056	-27.7013		243.4751	-37.5437	241.7821	-32.7128	254.5609	-44.8469	254.8888	-31.9995	334.6056	-27.7013
246.1053	-39.8644	290.7976	-35.4646	341.5523	-31.5066		246.1053	-39.8644	243.4932	-34.6820	270.7793	-49.1185	296.6772	-46.4089	341.5523	-31.5066		246.1053	-39.8644	243.6787	-37.8935	242.8383	-35.5904	263.1398	-54.0692	341.5523	-31.5066		246.1053	-39.8644	244.7046	-34.9074	256.4453	-46.9529	256.6885	-33.2000	341.5523	-31.5066
248.7355	-42.3833	294.3400	-38.0499	343.8927	-32.9450		248.7355	-42.3833	246.7829	-37.3036	272.7727	-51.6265	299.2206	-49.2843	343.8927	-32.9450		248.7355	-42.3833	247.3971	-41.2462	245.3790	-37.5768	263.8163	-54.9895	343.8927	-32.9450		248.7355	-42.3833	247.6272	-37.2642	258.3297	-49.2065	258.4883	-34.4516	343.8927	-32.9450
250.7671	-44.4885	297.8824	-40.9283	346.2331	-34.4784		250.7671	-44.4885	250.0725	-40.1784	274.1551	-53.4643	301.2013	-51.7121	346.2331	-34.4784		250.7671	-44.4885	248.6398	-42.4599	247.9197	-39.7145	264.4927	-55.9279	346.2331	-34.4784		250.7671	-44.4885	250.0082	-39.3292	260.2141	-51.6115	261.1001	-36.3717	346.2331	-34.4784
252.7986	-46.7511	300.4920	-43.2775	348.5735	-36.1184		252.7986	-46.7511	252.3919	-42.3922	275.5374	-55.3788	302.5943	-53.5197	348.5735	-36.1184		252.7986	-46.7511	249.8824	-43.7274	250.4604	-42.0337	265.1692	-56.8835	348.5735	-36.1184		252.7986	-46.7511	252.3892	-41.5515	261.5778	-53.4453	263.7120	-38.4345	348.5735	-36.1184
254.8302	-49.1832	302.5403	-45.2821	350.9139	-37.8787		254.8302	-49.1832	254.7113	-44.7907	276.5688	-56.8534	303.9872	-55.4072	350.9139	-37.8787		254.8302	-49.1832	251.1250	-45.0527	252.5626	-44.1135	266.0820	-58.1979	350.9139	-37.8787		254.8302	-49.1832	254.7703	-43.9590	262.9416	-55.3529	266.3239	-40.6679	350.9139	-37.8787
256.8618	-51.7905	304.5887	-47.4446	353.2543	-39.7768		256.8618	-51.7905	256.5172	-46.8019	277.4234	-58.1015	305.0285	-56.8674	353.2543	-39.7768		256.8618	-51.7905	252.3677	-46.4389	254.6648	-46.3587	266.9949	-59.5372	353.2543	-39.7768		256.8618	-51.7905	256.5549	-45.9013	263.9681	-56.8336	268.9358	-43.1050	353.2543	-39.7768
258.2849	-53.7200	306.6370	-49.7775	356.3510	-42.5365		258.2849	-53.7200	258.3232	-48.9476	278.2779	-59.3699	305.8910	-58.1056	356.3510	-42.5365		258.2849	-53.7200	253.6103	-47.8888	256.7669	-48.7837	267.6650	-60.5333	356.3510	-42.5365		258.2849	-53.7200	258.3395	-47.9722	264.8198	-58.0875	270.9001	-45.0936	356.3510	-42.5365
259.7080	-55.7287	308.6854	-52.2881	358.4792	-44.6222		259.7080	-55.7287	260.1292	-51.2314	278.9534	-60.3839	306.7534	-59.3665	358.4792	-44.6222		259.7080	-55.7287	254.8530	-49.4040	258.8691	-51.3961	268.3351	-61.5374	358.4792	-44.6222		259.7080	-55.7287	260.1241	-50.1767	265.6715	-59.3608	272.8645	-47.2312	358.4792	-44.6222
260.7012	-57.1729	310.0635	-54.0783	360.6074	-46.8838		260.7012	-57.1729	261.5170	-53.0799	279.6289	-61.4052	307.4338	-60.3746	360.6074	-46.8838		260.7012	-57.1729	256.6683	-51.7350	260.2744	-53.2474	269.0052	-62.5463	360.6074	-46.8838		260.7012	-57.1729	261.9087	-52.5155	266.3444	-60.3774	274.8289	-49.5281	360.6074	-46.8838
261.5209	-58.3873	311.4417	-55.9466	362.7356	-49.3388		261.5209	-58.3873	262.9049	-55.0055	280.3043	-62.4304	308.1143	-61.3915	362.7356	-49.3388		261.5209	-58.3873	258.0269	-53.5696	261.6798	-55.1784	269.6754	-63.5567	362.7356	-49.3388		261.5209	-58.3873	263.1695	-54.2464	267.0172	-61.4006	276.7933	-51.9890	362.7356	-49.3388
262.3405	-59.6184	312.4322	-57.3347	364.8638	-52.0002		262.3405	-59.6184	263.9705	-56.5322	280.9798	-63.4561	308.7947	-62.4144	364.8638	-52.0002		262.3405	-59.6184	259.3855	-55.4765	262.7370	-56.6797	270.3455	-64.5645	364.8638	-52.0002		262.3405	-59.6184	264.4303	-56.0373	267.6901	-62.4270	278.1555	-53.7914	364.8638	-52.0002
262.9973	-60.6139	313.2561	-58.5151	365.5631	-52.9215		262.9973	-60.6139	264.8518	-57.8231	281.6552	-64.4783	309.4751	-63.4395	365.5631	-52.9215		262.9973	-60.6139	260.3975	-56.9399	263.6105	-57.9482	271.0156	-65.5654	365.5631	-52.9215		262.9973	-60.6139	265.3805	-57.4228	268.3629	-63.4532	279.5177	-55.6682	365.5631	-52.9215
263.6540	-61.6147	314.0799	-59.7158	366.2625	-53.8656		263.6540	-61.6147	265.7332	-59.1355	282.3711	-65.5526	310.1555	-64.4630	366.2625	-53.8656		263.6540	-61.6147	261.2389	-58.1806	264.4841	-59.2381	271.6902	-66.5614	366.2625	-53.8656		263.6540	-61.6147	266.3307	-58.8342	269.0357	-64.4751	280.5238	-57.0984	366.2625	-53.8656
264.3108	-62.6177	314.7414	-60.6922	366.9618	-54.8324		264.3108	-62.6177	266.4219	-60.1729	283.0869	-66.6121	310.8714	-65.5330	366.9618	-54.8324		264.3108	-62.6177	262.0802	-59.4395	265.1699	-60.2630	272.3648	-67.5405	366.9618	-54.8324		264.3108	-62.6177	267.0418	-59.9040	269.7508	-65.5514	281.3605	-58.3133	366.9618	-54.8324
264.9675	-63.6193	315.4030	-61.6768	367.6611	-55.8212		264.9675	-63.6193	267.1106	-61.2176	283.8028	-67.6509	311.5872	-66.5905	367.6611	-55.8212		264.9675	-63.6193	262.7488	-60.4499	265.8558	-61.2956	273.0394	-68.4978	367.6611	-55.8212		264.9675	-63.6193	267.7529	-60.9822	270.4659	-66.6121	282.1973	-59.5475	367.6611	-55.8212
265.6243	-64.6157	316.0645	-62.6668	368.3604	-56.8313		265.6243	-64.6157	267.7993	-62.2665	284.5186	-68.6629	312.3031	-67.6295	368.3604	-56.8313		265.6243	-64.6157	263.4174	-61.4663	266.5417	-62.3325	273.7141	-69.4282	368.3604	-56.8313		265.6243	-64.6157	268.4640	-62.0653	271.1810	-67.6511	282.8647	-60.5431	368.3604	-56.8313
266.3060	-65.6400	316.7261	-63.6587	369.2692	-58.1735		266.3060	-65.6400	268.4880	-63.3156	285.2344	-69.6421	313.0190	-68.6438	369.2692	-58.1735		266.3060	-65.6400	264.0860	-62.4856	267.2275	-63.3701	274.3887	-70.3268	369.2692	-58.1735		266.3060	-65.6400	269.1751	-63.1491	271.8961	-68.6626	283.5321	-61.5457	369.2692	-58.1735
266.9877	-66.6492	317.3876	-64.6489	370.0173	-59.3013		266.9877	-66.6492	269.1767	-64.3608	285.9503	-70.5830	313.7349	-69.6273	370.0173	-59.3013		266.9877	-66.6492	264.7546	-63.5040	267.9134	-64.4043	275.2407	-71.4097	370.0173	-59.3013		266.9877	-66.6492	269.8862	-64.2291	272.6112	-69.6405	284.1995	-62.5525	370.0173	-59.3013
267.6694	-67.6380	318.1121	-65.7264	370.7654	-60.4465		267.6694	-67.6380	269.8654	-65.3973	286.7294	-71.5578	314.4508	-70.5744	370.7654	-60.4465		267.6694	-67.6380	265.4232	-64.5177	268.6297	-65.4756	276.0927	-72.4275	370.7654	-60.4465		267.6694	-67.6380	270.5973	-65.3001	273.3263	-70.5794	284.8669	-63.5598	370.7654	-60.4465
268.3510	-68.6014	318.8366	-66.7910	371.3743	-61.3889		268.3510	-68.6014	270.5354	-66.3926	287.5085	-72.4763	315.3397	-71.6920	371.3743	-61.3889		268.3510	-68.6014	266.1418	-65.5968	269.3459	-66.5324	276.9448	-73.3744	371.3743	-61.3889		268.3510	-68.6014	271.3084	-66.3567	274.2105	-71.6794	285.5343	-64.5638	371.3743	-61.3889
269.0327	-69.5341	319.5611	-67.8362	371.9832	-62.3382		269.0327	-69.5341	271.2055	-67.3700	288.2876	-73.3343	316.2286	-72.7372	371.9832	-62.3382		269.0327	-69.5341	266.8603	-66.6595	270.0622	-67.5689	277.7968	-74.2468	371.9832	-62.3382		269.0327	-69.5341	272.0195	-67.3929	275.0948	-72.7051	286.2564	-65.6415	371.9832	-62.3382
269.7144	-70.4315	320.2857	-68.8559	372.5921	-63.2914		269.7144	-70.4315	271.8756	-68.3246	289.0667	-74.1293	317.1176	-73.7040	372.5921	-63.2914		269.7144	-70.4315	267.5789	-67.6998	270.7785	-68.5789	278.6488	-75.0429	372.5921	-63.2914		269.7144	-70.4315	272.7868	-68.4817	275.9790	-73.6513	286.9786	-66.7045	372.5921	-63.2914
270.6782	-71.6322	321.0102	-69.8437	373.2010	-64.2454		270.6782	-71.6322	272.5456	-69.2515	289.8458	-74.8603	318.0065	-74.5886	373.2010	-64.2454		270.6782	-71.6322	268.2975	-68.7117	271.4948	-69.5566	279.5008	-75.7632	373.2010	-64.2454		270.6782	-71.6322	273.5542	-69.5327	276.8632	-74.5153	287.7008	-67.7467	373.2010	-64.2454
271.6420	-72.7443	321.7347	-70.7937	373.8099	-65.1967		271.6420	-72.7443	273.2157	-70.1461	290.6249	-75.5276	318.8955	-75.3902	373.8099	-65.1967		271.6420	-72.7443	269.0160	-69.6892	272.2111	-70.4965	280.4331	-76.4669	373.8099	-65.1967		271.6420	-72.7443	274.3216	-70.5394	277.7475	-75.2966	288.4230	-68.7617	373.8099	-65.1967
272.6058	-73.7616	322.5464	-71.8068	374.4411	-66.1760		272.6058	-73.7616	274.0544	-71.2142	291.5150	-76.2139	319.7844	-76.1097	374.4411	-66.1760		272.6058	-73.7616	269.7346	-70.6269	273.0202	-71.5066	281.3655	-77.0868	374.4411	-66.1760		272.6058	-73.7616	275.0889	-71.4956	278.6317	-75.9969	289.1452	-69.7436	374.4411	-66.1760
273.5696	-74.6809	323.3581	-72.7597	375.0723	-67.1436		273.5696	-74.6809	274.8932	-72.2182	292.4051	-76.8227	320.7291	-76.7877	375.0723	-67.1436		273.5696	-74.6809	270.5411	-71.6260	273.8293	-72.4562	282.2978	-77.6287	375.0723	-67.1436		273.5696	-74.6809	275.8563	-72.3966	279.5159	-76.6198	289.8674	-70.6867	375.0723	-67.1436
274.5334	-75.5025	324.1699	-73.6477	375.7036	-68.0948		274.5334	-75.5025	275.7320	-73.1528	293.2952	-77.3590	321.6739	-77.3819	375.7036	-68.0948		274.5334	-75.5025	271.3475	-72.5635	274.6385	-73.3411	283.2301	-78.0994	375.7036	-68.0948		274.5334	-75.5025	276.6774	-73.2953	280.4394	-77.1925	290.6514	-71.6608	375.7036	-68.0948
275.4972	-76.2294	324.9816	-74.4679	376.3348	-69.0247		275.4972	-76.2294	276.5708	-74.0146	294.1854	-77.8285	322.6186	-77.8987	376.3348	-69.0247		275.4972	-76.2294	272.1540	-73.4353	275.4476	-74.1585	284.1624	-78.5061	376.3348	-69.0247		275.4972	-76.2294	277.4986	-74.1238	281.3628	-77.6922	291.4353	-72.5779	376.3348	-69.0247
276.4610	-76.8667	325.7933	-75.2190	376.9660	-69.9287		276.4610	-76.8667	277.4095	-74.8022	295.0755	-78.2376	323.5634	-78.3454	376.9660	-69.9287		276.4610	-76.8667	272.9605	-74.2391	276.2568	-74.9073	285.4651	-78.9807	376.9660	-69.9287		276.4610	-76.8667	278.3197	-74.8811	282.2863	-78.1257	292.2193	-73.4342	376.9660	-69.9287
277.4248	-77.4213	326.6051	-75.9016	377.8080	-71.0862		277.4248	-77.4213	278.2686	-75.5322	296.3210	-78.7202	324.5081	-78.7296	377.8080	-71.0862		277.4248	-77.4213	273.7669	-74.9743	277.0659	-75.5880	286.7679	-79.3627	377.8080	-71.0862		277.4248	-77.4213	279.1409	-75.5679	283.2097	-78.5001	293.0033	-74.2271	377.8080	-71.0862
278.3977	-77.9049	327.4168	-76.5172	378.6500	-72.1800		278.3977	-77.9049	279.1277	-76.1869	297.5664	-79.1133	325.4528	-79.0584	378.6500	-72.1800		278.3977	-77.9049	274.5734	-75.6417	277.9189	-76.2339	288.0706	-79.6689	378.6500	-72.1800		278.3977	-77.9049	279.9621	-76.1863	284.1331	-78.8221	293.7872	-74.9556	378.6500	-72.1800
279.3706	-78.3200	328.4443	-77.2051	379.4921	-73.2022		279.3706	-78.3200	279.9868	-76.7698	298.8119	-79.4322	326.9061	-79.4723	379.4921	-73.2022		279.3706	-78.3200	275.4234	-76.2740	278.7720	-76.8097	289.3733	-79.9138	379.4921	-73.2022		279.3706	-78.3200	280.7832	-76.7395	285.0566	-79.0984	294.5712	-75.6201	379.4921	-73.2022
280.3435	-78.6749	329.4718	-77.7983	380.3341	-74.1471		280.3435	-78.6749	280.8459	-77.2856	300.0574	-79.6902	328.3593	-79.7948	380.3341	-74.1471		280.3435	-78.6749	276.2735	-76.8370	279.6250	-77.3197	290.6760	-80.1098	380.3341	-74.1471		280.3435	-78.6749	281.8085	-77.3448	286.2652	-79.4008	295.4252	-76.2729	380.3341	-74.1471
281.3164	-78.9772	330.4993	-78.3058	381.1761	-75.0117		281.3164	-78.9772	281.7050	-77.7395	301.3028	-79.8988	329.8125	-80.0455	381.1761	-75.0117		281.3164	-78.9772	277.1236	-77.3352	280.4780	-77.7690	292.2623	-80.2966	381.1761	-75.0117		281.3164	-78.9772	282.8338	-77.8636	287.4738	-79.6471	296.2792	-76.8549	381.1761	-75.0117
282.2893	-79.2342	331.5268	-78.7370	382.0255	-75.8016		282.2893	-79.2342	282.5641	-78.1370	302.5483	-80.0677	331.2658	-80.2404	382.0255	-75.8016		282.2893	-79.2342	277.9736	-77.7739	281.3311	-78.1631	293.8486	-80.4401	382.0255	-75.8016		282.2893	-79.2342	283.8591	-78.3056	288.6824	-79.8477	297.1332	-77.3705	382.0255	-75.8016
283.2622	-79.4524	332.5543	-79.1015	382.8750	-76.5100		283.2622	-79.4524	283.6071	-78.5520	304.3574	-80.2583	332.7190	-80.3921	382.8750	-76.5100		283.2622	-79.4524	278.8237	-78.1583	282.1841	-78.5073	295.4349	-80.5514	382.8750	-76.5100		283.2622	-79.4524	284.8844	-78.6802	289.8910	-80.0115	297.9872	-77.8247	382.8750	-76.5100
284.6777	-79.7118	333.5818	-79.4084	383.7244	-77.1401		284.6777	-79.7118	284.6501	-78.9021	306.1664	-80.4005	334.1723	-80.5108	383.7244	-77.1401		284.6777	-79.7118	279.6737	-78.4940	283.4039	-78.9234	297.0212	-80.6388	383.7244	-77.1401		284.6777	-79.7118	285.9097	-78.9965	291.0996	-80.1455	298.8413	-78.2229	383.7244	-77.1401
286.0931	-79.9164	334.8214	-79.7134	384.5738	-77.6963		286.0931	-79.9164	285.6931	-79.1964	307.9754	-80.5083	336.0027	-80.6254	384.5738	-77.6963		286.0931	-79.9164	280.8991	-78.9027	284.6236	-79.2633	298.6075	-80.7084	384.5738	-77.6963		286.0931	-79.9164	286.9350	-79.2629	292.8688	-80.3003	299.6953	-78.5706	384.5738	-77.6963
287.5086	-80.0784	336.0610	-79.9594	385.4232	-78.1842		287.5086	-80.0784	286.7361	-79.4433	309.7844	-80.5915	337.8331	-80.7116	385.4232	-78.1842		287.5086	-80.0784	282.1244	-79.2360	285.8434	-79.5401	300.3988	-80.7713	385.4232	-78.1842		287.5086	-80.0784	288.2984	-79.5524	294.6380	-80.4183	300.8008	-78.9545	385.4232	-78.1842
288.9241	-80.2075	337.3006	-80.1577	386.3820	-78.6601		288.9241	-80.2075	287.7791	-79.6504	311.5935	-80.6571	339.6636	-80.7778	386.3820	-78.6601		288.9241	-80.2075	283.3497	-79.5072	287.0631	-79.7654	302.1902	-80.8220	386.3820	-78.6601		288.9241	-80.2075	289.6618	-79.7821	296.4072	-80.5096	301.9064	-79.2737	386.3820	-78.6601
290.3395	-80.3113	338.5402	-80.3176	387.3409	-79.0653		290.3395	-80.3113	289.3109	-79.8952	313.4025	-80.7104	341.4940	-80.8298	387.3409	-79.0653		290.3395	-80.3113	284.5751	-79.7277	288.2829	-79.9488	303.9815	-80.8642	387.3409	-79.0653		290.3395	-80.3113	291.0252	-79.9648	298.1764	-80.5819	303.0120	-79.5386	387.3409	-79.0653
292.0054	-80.4091	339.7798	-80.4466	388.2997	-79.4085		292.0054	-80.4091	290.8428	-80.0848	315.5575	-80.7624	343.3245	-80.8717	388.2997	-79.4085		292.0054	-80.4091	285.8004	-79.9071	289.5026	-80.0985	305.7728	-80.9000	388.2997	-79.4085		292.0054	-80.4091	292.3886	-80.1106	299.9456	-80.6405	304.1176	-79.7580	388.2997	-79.4085
293.6714	-80.4871	341.4294	-80.5814	389.2585	-79.6979		293.6714	-80.4871	292.3746	-80.2328	317.7124	-80.8058	345.1549	-80.9065	389.2585	-79.6979		293.6714	-80.4871	287.0257	-80.0535	290.9862	-80.2446	307.5641	-80.9312	389.2585	-79.6979		293.6714	-80.4871	293.7519	-80.2278	301.7148	-80.6892	305.2231	-79.9396	389.2585	-79.6979
295.3373	-80.5506	343.0790	-80.6843	390.2174	-79.9412		295.3373	-80.5506	293.9065	-80.3493	319.8674	-80.8431	347.6219	-80.9456	390.2174	-79.9412		295.3373	-80.5506	288.5519	-80.1995	292.4698	-80.3602	310.4273	-80.9741	390.2174	-79.9412		295.3373	-80.5506	295.5106	-80.3470	304.0632	-80.7432	306.7357	-80.1387	390.2174	-79.9412
297.0032	-80.6034	344.7286	-80.7636	391.7385	-80.2487		297.0032	-80.6034	295.4383	-80.4422	322.0223	-80.8761	350.0889	-80.9785	391.7385	-80.2487		297.0032	-80.6034	290.0781	-80.3146	293.9534	-80.4525	313.2906	-81.0113	391.7385	-80.2487		297.0032	-80.6034	297.2692	-80.4394	306.4117	-80.7887	308.2482	-80.2934	391.7385	-80.2487
298.6691	-80.6482	346.3782	-80.8258	393.2596	-80.4802		298.6691	-80.6482	297.0808	-80.5222	324.1773	-80.9060	352.5558	-81.0072	393.2596	-80.4802		298.6691	-80.6482	291.6043	-80.4063	295.4370	-80.5274	316.1538	-81.0446	393.2596	-80.4802		298.6691	-80.6482	299.0278	-80.5125	308.7602	-80.8283	309.7608	-80.4144	393.2596	-80.4802
300.3350	-80.6872	348.0278	-80.8753	394.7807	-80.6545		300.3350	-80.6872	298.7232	-80.5870	326.3322	-80.9336	355.0228	-81.0329	394.7807	-80.6545		300.3350	-80.6872	293.1304	-80.4804	296.9206	-80.5889	319.0171	-81.0751	394.7807	-80.6545		300.3350	-80.6872	300.7864	-80.5716	311.1086	-80.8637	311.2733	-80.5102	394.7807	-80.6545
302.9717	-80.7404	349.6774	-80.9157	396.3019	-80.7860		302.9717	-80.7404	300.3657	-80.6408	330.0565	-80.9769	357.4898	-81.0565	396.3019	-80.7860		302.9717	-80.7404	294.6566	-80.5414	298.4042	-80.6403	321.8803	-81.1032	396.3019	-80.7860		302.9717	-80.7404	302.5450	-80.6206	313.4571	-80.8961	312.7859	-80.5868	396.3019	-80.7860
305.6083	-80.7863	351.9850	-80.9614	397.8230	-80.8855		305.6083	-80.7863	302.0082	-80.6864	333.7807	-81.0163	359.9568	-81.0785	397.8230	-80.8855		305.6083	-80.7863	296.1828	-80.5925	300.2551	-80.6938	328.1568	-81.1586	397.8230	-80.8855		305.6083	-80.7863	304.3036	-80.6623	315.8056	-80.9262	314.4876	-80.6560	397.8230	-80.8855
308.2449	-80.8269	354.2926	-80.9983	399.3455	-80.9614		308.2449	-80.8269	303.6507	-80.7259	337.5049	-81.0526	363.4221	-81.1073	399.3455	-80.9614		308.2449	-80.8269	297.9709	-80.6429	302.1061	-80.7388	334.4333	-81.2072	399.3455	-80.9614		308.2449	-80.8269	306.8487	-80.7136	319.2623	-80.9671	316.1893	-80.7119	399.3455	-80.9614
310.8815	-80.8639	356.6003	-81.0292	400.8679	-81.0198		310.8815	-80.8639	306.0883	-80.7761	341.2291	-81.0862	366.8875	-81.1339	400.8679	-81.0198		310.8815	-80.8639	299.7590	-80.6858	303.9571	-80.7776	340.7098	-81.2505	400.8679	-81.0198		310.8815	-80.8639	309.3937	-80.7574	322.7190	-81.0048	317.8910	-80.7581	400.8679	-81.0198
313.5182	-80.8981	358.9079	-81.0562	402.3904	-81.0651		313.5182	-80.8981	308.5260	-80.8194	344.9533	-81.1175	370.3529	-81.1587	402.3904	-81.0651		313.5182	-80.8981	301.5471	-80.7233	305.8080	-80.8119	346.9863	-81.2890	402.3904	-81.0651		313.5182	-80.8981	311.9387	-80.7960	326.1757	-81.0398	319.5927	-80.7972	402.3904	-81.0651
316.1548	-80.9300	361.2155	-81.0803	403.9128	-81.1009		316.1548	-80.9300	310.9637	-80.8581	350.2281	-81.1582	373.8183	-81.1819	403.9128	-81.1009		316.1548	-80.9300	303.3352	-80.7567	307.6590	-80.8428	353.2628	-81.3233	403.9128	-81.1009		316.1548	-80.9300	314.4837	-80.8309	329.6325	-81.0726	321.2944	-80.8310	403.9128	-81.1009
320.8499	-80.9822	363.5231	-81.1024	405.4353	-81.1295		320.8499	-80.9822	313.4013	-80.8932	355.5028	-81.1953	377.2837	-81.2038	405.4353	-81.1295		320.8499	-80.9822	305.1233	-80.7871	310.9363	-80.8912	358.7756	-81.3505	405.4353	-81.1295		320.8499	-80.9822	317.0288	-80.8631	333.0892	-81.1032	323.9074	-80.8756	405.4353	-81.1295
325.5449	-81.0297	367.6260	-81.1381	406.9577	-81.1528		325.5449	-81.0297	315.8390	-80.9256	360.7776	-81.2291	380.7491	-81.2244	406.9577	-81.1528		325.5449	-81.0297	307.8649	-80.8293	314.2136	-80.9342	364.2885	-81.3753	406.9577	-81.1528		325.5449	-81.0297	319.5738	-80.8931	338.8880	-81.1503	326.5203	-80.9140	406.9577	-81.1528
330.2400	-81.0730	371.7288	-81.1702	409.4358	-81.1831		330.2400	-81.0730	320.4706	-80.9814	366.0523	-81.2600	389.4461	-81.2712	409.4358	-81.1831		330.2400	-81.0730	310.6064	-80.8674	317.4908	-80.9734	369.8013	-81.3979	409.4358	-81.1831		330.2400	-81.0730	324.0758	-80.9420	344.6867	-81.1928	329.1333	-80.9482	409.4358	-81.1831
334.9350	-81.1126	375.8317	-81.1995	411.9140	-81.2069		334.9350	-81.1126	325.1022	-81.0316	371.3271	-81.2883	398.1432	-81.3118	411.9140	-81.2069		334.9350	-81.1126	313.3480	-80.9023	320.7681	-81.0095	375.3142	-81.4185	411.9140	-81.2069		334.9350	-81.1126	328.5777	-80.9865	350.4855	-81.2312	331.7462	-80.9794	411.9140	-81.2069
339.6301	-81.1490	379.9345	-81.2266	414.3921	-81.2264		339.6301	-81.1490	329.7338	-81.0772	377.9104	-81.3204	404.7959	-81.3394	414.3921	-81.2264		339.6301	-81.1490	316.0895	-80.9349	324.0454	-81.0430	383.7614	-81.4469	414.3921	-81.2264		339.6301	-81.1490	333.0797	-81.0270	356.2843	-81.2660	334.3591	-81.0082	414.3921	-81.2264
348.4844	-81.2098	384.0373	-81.2518	416.8702	-81.2433		348.4844	-81.2098	334.3654	-81.1189	383.2258	-81.3440	409.7672	-81.3583	416.8702	-81.2433		348.4844	-81.2098	321.2972	-80.9915	330.8035	-81.1052	392.2087	-81.4718	416.8702	-81.2433		348.4844	-81.2098	337.5816	-81.0643	362.0831	-81.2976	338.9612	-81.0547	416.8702	-81.2433
357.3386	-81.2620	388.1402	-81.2753	419.3484	-81.2583		357.3386	-81.2620	338.9970	-81.1570	388.5411	-81.3657	414.7384	-81.3758	419.3484	-81.2583		357.3386	-81.2620	326.5049	-81.0422	337.5617	-81.1598	400.6560	-81.4938	419.3484	-81.2583		357.3386	-81.2620	342.0836	-81.0987	368.7153	-81.3303	343.5633	-81.0966	419.3484	-81.2583
364.4269	-81.2986	396.9546	-81.3207	421.8265	-81.2721		364.4269	-81.2986	346.5955	-81.2130	393.8565	-81.3857	419.7096	-81.3921	421.8265	-81.2721		364.4269	-81.2986	331.7126	-81.0881	344.3198	-81.2081	409.1033	-81.5132	421.8265	-81.2721		364.4269	-81.2986	346.5856	-81.1305	373.7218	-81.3528	348.1654	-81.1347	421.8265	-81.2721
369.5620	-81.3227	403.7286	-81.3514	426.2494	-81.2945		369.5620	-81.3227	354.1940	-81.2618	399.1719	-81.4041	424.6808	-81.4073	426.2494	-81.2945		369.5620	-81.3227	336.9203	-81.1299	351.0780	-81.2508	425.4422	-81.5450	426.2494	-81.2945		369.5620	-81.3227	356.4215	-81.1920	378.7283	-81.3736	352.7675	-81.1697	426.2494	-81.2945
374.6971	-81.3448	410.5025	-81.3791	430.6723	-81.3149		374.6971	-81.3448	361.7926	-81.3048	407.0101	-81.4289	434.1343	-81.4334	430.6723	-81.3149		374.6971	-81.3448	343.7728	-81.1791	357.8361	-81.2887	441.7810	-81.5708	430.6723	-81.3149		374.6971	-81.3448	363.3826	-81.2299	383.7348	-81.3929	359.5808	-81.2163	430.6723	-81.3149
379.8322	-81.3653	417.2765	-81.4040	435.0952	-81.3335		379.8322	-81.3653	368.1106	-81.3365	414.8484	-81.4511	443.5877	-81.4564	435.0952	-81.3335		379.8322	-81.3653	350.6254	-81.2229	363.8734	-81.3192	458.1198	-81.5920	435.0952	-81.3335		379.8322	-81.3653	370.3436	-81.2637	388.7413	-81.4108	366.3941	-81.2577	435.0952	-81.3335
384.9673	-81.3842	424.0505	-81.4266	439.5181	-81.3508		384.9673	-81.3842	374.4287	-81.3652	422.6866	-81.4710	453.0412	-81.4766	439.5181	-81.3508		384.9673	-81.3842	357.4779	-81.2619	369.9107	-81.3467	474.4586	-81.6097	439.5181	-81.3508		384.9673	-81.3842	377.3047	-81.2941	399.4804	-81.4452	373.2074	-81.2946	439.5181	-81.3508
392.3614	-81.4091	430.8245	-81.4470	443.9411	-81.3670		392.3614	-81.4091	380.7468	-81.3911	430.5248	-81.4889	462.4946	-81.4946	443.9411	-81.3670		392.3614	-81.4091	364.3305	-81.2967	375.9480	-81.3717	490.7974	-81.6247	443.9411	-81.3670		392.3614	-81.4091	384.2657	-81.3214	410.2194	-81.4747	380.0208	-81.3275	443.9411	-81.3670
399.7554	-81.4314	437.9603	-81.4665	448.3640	-81.3822		399.7554	-81.4314	387.0649	-81.4147	446.9773	-81.5211	471.9481	-81.5107	448.3640	-81.3822		399.7554	-81.4314	371.1830	-81.3280	381.9853	-81.3944	507.9092	-81.6379	448.3640	-81.3822		399.7554	-81.4314	391.2267	-81.3460	420.9585	-81.5001	386.8341	-81.3570	448.3640	-81.3822
407.1494	-81.4515	445.0962	-81.4842	455.5781	-81.4050		407.1494	-81.4515	393.3830	-81.4360	463.4298	-81.5475	488.5112	-81.5349	455.5781	-81.4050		407.1494	-81.4515	378.2406	-81.3568	389.5785	-81.4201	525.0210	-81.6493	455.5781	-81.4050		407.1494	-81.4515	398.3388	-81.3688	431.6976	-81.5223	393.6474	-81.3835	455.5781	-81.4050
414.5435	-81.4697	452.2321	-81.5002	462.7922	-81.4257		414.5435	-81.4697	406.3927	-81.4743	479.8822	-81.5694	505.0744	-81.5550	462.7922	-81.4257		414.5435	-81.4697	385.2981	-81.3828	397.1717	-81.4430	542.1327	-81.6590	462.7922	-81.4257		414.5435	-81.4697	405.4508	-81.3893	448.5064	-81.5516	402.4525	-81.4139	462.7922	-81.4257
431.0068	-81.5043	459.3679	-81.5149	470.0063	-81.4443		431.0068	-81.5043	410.2957	-81.4845	496.3347	-81.5879			470.0063	-81.4443		431.0068	-81.5043	392.3557	-81.4062	404.7648	-81.4636	559.2445	-81.6675	470.0063	-81.4443		431.0068	-81.5043	412.5628	-81.4080	465.3153	-81.5757	411.2576	-81.4406	470.0063	-81.4443
447.4702	-81.5326	466.5038	-81.5282	477.2204	-81.4613		447.4702	-81.5326	414.1986	-81.4941	512.7872	-81.6035			477.2204	-81.4613		447.4702	-81.5326	399.4132	-81.4273	412.3580	-81.4821	576.3563	-81.6748	477.2204	-81.4613		447.4702	-81.5326	419.6749	-81.4250	482.1242	-81.5958	420.0628	-81.4642	477.2204	-81.4613
463.9336	-81.5560	480.1873	-81.5508	484.4345	-81.4768		463.9336	-81.5560	418.1015	-81.5033					484.4345	-81.4768		463.9336	-81.5560	406.4708	-81.4465	419.9512	-81.4988	594.8688	-81.6818	484.4345	-81.4768		463.9336	-81.5560	426.7869	-81.4405	498.9331	-81.6127	428.8679	-81.4851	484.4345	-81.4768
480.3970	-81.5756	493.8708	-81.5701	492.5687	-81.4926		480.3970	-81.5756	422.0044	-81.5120					492.5687	-81.4926		480.3970	-81.5756	417.9760	-81.4740	425.1899	-81.5094	613.3812	-81.6879	492.5687	-81.4926		480.3970	-81.5756	437.8409	-81.4620	515.7419	-81.6271	437.6730	-81.5037	492.5687	-81.4926
496.8603	-81.5922	507.5542	-81.5866	500.7029	-81.5068		496.8603	-81.5922	425.9074	-81.5202					500.7029	-81.5068		496.8603	-81.5922	429.4812	-81.4978	430.4286	-81.5193	631.8937	-81.6932	500.7029	-81.5068		496.8603	-81.5922	448.8949	-81.4809			443.1909	-81.5144	500.7029	-81.5068
514.1930	-81.6071						514.1930	-81.6071	429.8103	-81.5281								514.1930	-81.6071	440.9864	-81.5185	435.6672	-81.5286	650.4062	-81.6979				514.1930	-81.6071	459.9489	-81.4976			448.7088	-81.5243
									437.8197	-81.5431										452.4917	-81.5365	440.9059	-81.5373	668.9187	-81.7021						471.0029	-81.5123			454.2267	-81.5336
									445.8291	-81.5566										463.9969	-81.5524	446.1446	-81.5454	687.4311	-81.7057						482.0569	-81.5254			459.7446	-81.5423
									453.8385	-81.5690										481.8876	-81.5735	459.0869	-81.5636	713.8883	-81.7103						500.0008	-81.5439			465.2625	-81.5504
									461.8479	-81.5802										499.7783	-81.5911	472.0293	-81.5794	740.3455	-81.7142										475.8723	-81.5647
									469.8573	-81.5905										517.6689	-81.6060	484.9717	-81.5931	766.8027	-81.7175										486.4820	-81.5775
									487.8155	-81.6107												497.9140	-81.6052	793.2599	-81.7204										497.0918	-81.5889
									505.7736	-81.6275												510.8564	-81.6158	819.7171	-81.7228										507.7015	-81.5992
																								846.1743	-81.7249										518.3112	-81.6084
																								877.6564	-81.7271										536.1405	-81.6220
																								909.1385	-81.7289										553.9698	-81.6337
																								940.6206	-81.7304										571.7991	-81.6437
																								972.1027	-81.7316										589.6284	-81.6523
																								1000.0000	-81.7326										607.4577	-81.6598
																																			625.7808	-81.6666
																																			644.1038	-81.6726
																																			662.4268	-81.6778
																																			680.7498	-81.6824
																																			699.0728	-81.6865
																																			720.7035	-81.6907
																																			742.3341	-81.6944
																																			763.9647	-81.6977
																																			785.5954	-81.7005
																																			807.2260	-81.7030
																																			836.5436	-81.7059
																																			865.8611	-81.7083
																																			895.1786	-81.7104
																																			924.4961	-81.7121
																																			953.8137	-81.7136
																																			990.3014	-81.7151
																																			1000.0000	-81.7155

## Sheet: Figure 11
Figure 11: Comparison of measured and estimated adult QTp in- tervals
heart rate (WT, model)	QTp (WT, model)	heart rate (SQT1, model)	QTp (SQT1, model)	heart rate (SQT1+quinidine, model)	QTp (SQT1+quinidine, model)		heart rate (WT, data)	QTp (WT, data)	heart rate (SQT1, data)	QTp (SQT1, data)	heart rate (SQT1+quinidine, data)	QTp (SQT1+quinidine, data)
50	306.1985	50	207.5422	50	247.1361		54.9733	300.1274	59.8625	189.5541	59.8625	240.0000
60	291.1277	60	200.0703	60	236.4150		74.9885	280.0000	72.8495	189.5541	65.3629	232.6115
70	278.5026	70	193.9051	70	228.9869		82.9335	270.0637	74.9885	209.6815	80.0306	230.5732
80	266.6419	80	187.7757	80	221.4337		89.9618	259.8726	87.9756	179.3631	89.9618	230.5732
90	256.4010	90	182.5854	90	214.7966		102.0321	249.9363	89.9618	179.3631	100.0458	210.4459
100	247.4470	100	177.5486	100	208.1673		121.8946	219.8726	95.0038	179.3631	109.9771	200.2548
110	239.0128	110	173.3830	110	202.2039		133.0481	209.6815	104.9351	189.5541	120.0611	200.2548
120	232.0752	120	169.2361	120	197.2172		144.0489	200.0000	109.9771	179.6178	129.9924	200.5096
130	226.4004	130	165.5200	130	192.3046		153.0634	199.7452	115.0191	169.6815	140.0764	180.3822
140	220.8444	140	162.0665	140	188.2425				124.9503	169.4268
150	216.5671	150	159.5093	150	184.2121
160	213.3224	160	156.5549	160	180.3249
